# Supplementary material for: Enhanced N-directed electrophilic C–H borylation generates BN–[5]- and [6]helicenes with improved photophysical properties
Source: Chem Sci. 2022 Jan 4;13(4):1136–45. doi: 10.1039/d1sc06513k (PMC8790800; doi:10.1039/d1sc06513k)
Supplement: SC-013-D1SC06513K-s002 [file SC-013-D1SC06513K-s002.cif]

# Electronic Supplementary Material (ESI) for Chemical Science.
# This journal is © The Royal Society of Chemistry 2022

####################################################################### 
# 
# This file contains crystal structure data downloaded from the 
# Cambridge Structural Database (CSD) hosted by the Cambridge 
# Crystallographic Data Centre (CCDC).
# 
# Full information about CCDC data access policies and citation 
# guidelines are available at http://www.ccdc.cam.ac.uk/access/V1 
# 
# Audit and citation data items may have been added by the CCDC. 
# Please retain this information to preserve the provenance of 
# this file and to allow appropriate attribution of the data. 
# 
#######################################################################

data_ky409_reprocess
_database_code_depnum_ccdc_archive 'CCDC 2084378'
loop_
_audit_author_name
_audit_author_address
'Marina Uzelac'
;University of Edinburgh
United Kingdom
;
_audit_update_record             
;
2021-05-18 deposited with the CCDC.	2022-01-03 downloaded from the CCDC.
;
_audit_creation_date             2021-02-24
_audit_creation_method           
;
Olex2 1.3
(compiled 2020.11.12 svn.r5f609507 for OlexSys, GUI svn.r6272)
;
_shelx_SHELXL_version_number     2018/3
_chemical_name_common            ?
_chemical_name_systematic        ?
_chemical_formula_moiety         'C20 H13 B Br N'
_chemical_formula_sum            'C20 H13 B Br N'
_chemical_formula_weight         358.03
_chemical_absolute_configuration ?
_chemical_melting_point          ?
_chemical_oxdiff_formula         'C20 H13 B Br N'
loop_
_atom_type_symbol
_atom_type_description
_atom_type_scat_dispersion_real
_atom_type_scat_dispersion_imag
_atom_type_scat_source
C C 0.0033 0.0016 'International Tables Vol C Tables 4.2.6.8 and 6.1.1.4'
H H 0.0000 0.0000 'International Tables Vol C Tables 4.2.6.8 and 6.1.1.4'
B B 0.0013 0.0007 'International Tables Vol C Tables 4.2.6.8 and 6.1.1.4'
N N 0.0061 0.0033 'International Tables Vol C Tables 4.2.6.8 and 6.1.1.4'
Br Br -0.2901 2.4595 'International Tables Vol C Tables 4.2.6.8 and 6.1.1.4'

_shelx_space_group_comment       
;
The symmetry employed for this shelxl refinement is uniquely defined
by the following loop, which should always be used as a source of
symmetry information in preference to the above space-group names.
They are only intended as comments.
;
_space_group_crystal_system      orthorhombic
_space_group_IT_number           29
_space_group_name_H-M_alt        'P c a 21'
_space_group_name_Hall           'P 2c -2ac'
loop_
_space_group_symop_operation_xyz
'x, y, z'
'-x, -y, z+1/2'
'x+1/2, -y, z'
'-x+1/2, y, z+1/2'

_cell_length_a                   22.9580(7)
_cell_length_b                   9.4271(3)
_cell_length_c                   7.0146(3)
_cell_angle_alpha                90
_cell_angle_beta                 90
_cell_angle_gamma                90
_cell_volume                     1518.15(9)
_cell_formula_units_Z            4
_cell_measurement_reflns_used    8543
_cell_measurement_temperature    120.00(10)
_cell_measurement_theta_max      25.2870
_cell_measurement_theta_min      3.7160
_shelx_estimated_absorpt_T_max   ?
_shelx_estimated_absorpt_T_min   ?
_exptl_absorpt_coefficient_mu    2.704
_exptl_absorpt_correction_T_max  1.00000
_exptl_absorpt_correction_T_min  0.79306
_exptl_absorpt_correction_type   multi-scan
_exptl_absorpt_process_details   
;
CrysAlisPro 1.171.40.53 (Rigaku Oxford Diffraction, 2019)
Empirical absorption correction using spherical harmonics,
 implemented in SCALE3 ABSPACK scaling algorithm.
;
_exptl_absorpt_special_details   ?
_exptl_crystal_colour            'clear colourless'
_exptl_crystal_colour_lustre     clear
_exptl_crystal_colour_primary    colourless
_exptl_crystal_density_diffrn    1.566
_exptl_crystal_density_meas      ?
_exptl_crystal_density_method    ?
_exptl_crystal_description       plate
_exptl_crystal_F_000             720
_exptl_crystal_preparation       ?
_exptl_crystal_recrystallization_method ?
_exptl_crystal_size_max          0.232
_exptl_crystal_size_mid          0.197
_exptl_crystal_size_min          0.11
_exptl_transmission_factor_max   ?
_exptl_transmission_factor_min   ?
_diffrn_reflns_av_R_equivalents  0.0582
_diffrn_reflns_av_unetI/netI     0.0431
_diffrn_reflns_Laue_measured_fraction_full 0.997
_diffrn_reflns_Laue_measured_fraction_max 0.931
_diffrn_reflns_limit_h_max       30
_diffrn_reflns_limit_h_min       -31
_diffrn_reflns_limit_k_max       12
_diffrn_reflns_limit_k_min       -12
_diffrn_reflns_limit_l_max       9
_diffrn_reflns_limit_l_min       -9
_diffrn_reflns_number            31855
_diffrn_reflns_point_group_measured_fraction_full 0.999
_diffrn_reflns_point_group_measured_fraction_max 0.906
_diffrn_reflns_theta_full        25.242
_diffrn_reflns_theta_max         29.344
_diffrn_reflns_theta_min         3.404
_diffrn_ambient_environment      N~2~
_diffrn_ambient_temperature      120.00(10)
_diffrn_detector                 'CCD plate'
_diffrn_detector_area_resol_mean 8.0521
_diffrn_detector_type            Eos
_diffrn_measured_fraction_theta_full 0.997
_diffrn_measured_fraction_theta_max 0.931
_diffrn_measurement_details      
;
List of Runs (angles in degrees, time in seconds):

  # Type    Start    End  Width  t~exp~   \w     \q     \k     \f   Frames
#--------------------------------------------------------------------------
  1  \w    -87.00  20.00   1.00   17.50    --  -15.66 -16.00 -72.00  107
  2  \w    -52.00  56.00   1.00   17.50    --  -15.66  16.00  97.00  108
  3  \w    -54.00  54.00   1.00   17.50    --   17.38 -16.00 -72.00  108
  4  \w    -19.00  89.00   1.00   17.50    --   17.38  16.00  97.00  108
  5  \w    -83.00   1.00   1.00   17.50    --  -15.66 -57.00  90.00   84
  6  \w    -39.00  11.00   1.00   17.50    --  -15.66 -77.00-120.00   50
  7  \w     -9.00  39.00   1.00   17.50    --   17.38  77.00-120.00   48
  8  \w     -9.00  39.00   1.00   17.50    --   17.38  77.00 -90.00   48
  9  \w     39.00  90.00   1.00   17.50    --   17.38 178.00 120.00   51
 10  \w    -52.00  37.00   1.00   17.50    --   17.38 -37.00  60.00   89
 11  \w     -9.00  39.00   1.00   17.50    --   17.38  77.00  30.00   48
 12  \w     -9.00  39.00   1.00   17.50    --   17.38  77.00 150.00   48
 13  \w    -20.00  56.00   1.00   17.50    --   17.38 -99.00 -90.00   76
;
_diffrn_measurement_device       'four-circle diffractometer'
_diffrn_measurement_device_type  'Xcalibur, Eos'
_diffrn_measurement_method       '\w scans'
_diffrn_orient_matrix_type       
'CrysAlisPro convention (1999,Acta A55,543-557)'
_diffrn_orient_matrix_UB_11      -0.0062351000
_diffrn_orient_matrix_UB_12      0.0675046000
_diffrn_orient_matrix_UB_13      0.0396748000
_diffrn_orient_matrix_UB_21      -0.0015177000
_diffrn_orient_matrix_UB_22      -0.0308001000
_diffrn_orient_matrix_UB_23      0.0921593000
_diffrn_orient_matrix_UB_31      0.0302129000
_diffrn_orient_matrix_UB_32      0.0124691000
_diffrn_orient_matrix_UB_33      0.0127897000
_diffrn_radiation_monochromator  graphite
_diffrn_radiation_probe          x-ray
_diffrn_radiation_type           'Mo K\a'
_diffrn_radiation_wavelength     0.71073
_diffrn_source                   'fine-focus sealed X-ray tube'
_diffrn_source_type              'Enhance (Mo) X-ray Source'
_reflns_Friedel_coverage         0.804
_reflns_Friedel_fraction_full    1.000
_reflns_Friedel_fraction_max     0.876
_reflns_number_gt                3087
_reflns_number_total             3769
_reflns_odcompleteness_completeness 99.56
_reflns_odcompleteness_iscentric 1
_reflns_odcompleteness_theta     26.32
_reflns_special_details          
;
 Reflections were merged by SHELXL according to the crystal
 class for the calculation of statistics and refinement.
 
 _reflns_Friedel_fraction is defined as the number of unique
 Friedel pairs measured divided by the number that would be
 possible theoretically, ignoring centric projections and
 systematic absences.
;
_reflns_threshold_expression     'I > 2\s(I)'
_computing_cell_refinement       'CrysAlisPro 1.171.40.53 (Rigaku OD, 2019)'
_computing_data_collection       'CrysAlisPro 1.171.40.53 (Rigaku OD, 2019)'
_computing_data_reduction        'CrysAlisPro 1.171.40.53 (Rigaku OD, 2019)'
_computing_molecular_graphics    'Olex2 1.3 (Dolomanov et al., 2009)'
_computing_publication_material  'Olex2 1.3 (Dolomanov et al., 2009)'
_computing_structure_refinement  'SHELXL 2018/3 (Sheldrick, 2015)'
_computing_structure_solution    'SHELXT 2018/2 (Sheldrick, 2018)'
_refine_diff_density_max         0.378
_refine_diff_density_min         -0.342
_refine_diff_density_rms         0.071
_refine_ls_abs_structure_details 
;
 Flack x determined using 1186 quotients [(I+)-(I-)]/[(I+)+(I-)]
 (Parsons, Flack and Wagner, Acta Cryst. B69 (2013) 249-259).
;
_refine_ls_abs_structure_Flack   -0.011(4)
_refine_ls_extinction_coef       .
_refine_ls_extinction_method     none
_refine_ls_goodness_of_fit_ref   1.035
_refine_ls_hydrogen_treatment    constr
_refine_ls_matrix_type           full
_refine_ls_number_parameters     208
_refine_ls_number_reflns         3769
_refine_ls_number_restraints     1
_refine_ls_R_factor_all          0.0544
_refine_ls_R_factor_gt           0.0353
_refine_ls_restrained_S_all      1.035
_refine_ls_shift/su_max          0.001
_refine_ls_shift/su_mean         0.000
_refine_ls_structure_factor_coef Fsqd
_refine_ls_weighting_details     
'w=1/[\s^2^(Fo^2^)+(0.0262P)^2^+0.6498P] where P=(Fo^2^+2Fc^2^)/3'
_refine_ls_weighting_scheme      calc
_refine_ls_wR_factor_gt          0.0624
_refine_ls_wR_factor_ref         0.0679
_refine_special_details          ?
_olex2_refinement_description    
;
1. Fixed Uiso
 At 1.2 times of:
  All C(H) groups, All N(H) groups
2.a Aromatic/amide H refined with riding coordinates:
 N1(H1), C18(H18), C3(H3), C13(H13), C19(H19), C6(H6), C7(H7), C14(H14),
 C5(H5), C16(H16), C17(H17), C8(H8), C2(H2)
;
_atom_sites_solution_hydrogens   geom
_atom_sites_solution_primary     dual
_atom_sites_solution_secondary   ?
loop_
_atom_site_label
_atom_site_type_symbol
_atom_site_fract_x
_atom_site_fract_y
_atom_site_fract_z
_atom_site_U_iso_or_equiv
_atom_site_adp_type
_atom_site_occupancy
_atom_site_site_symmetry_order
_atom_site_calc_flag
_atom_site_refinement_flags_posn
_atom_site_refinement_flags_adp
_atom_site_refinement_flags_occupancy
_atom_site_disorder_assembly
_atom_site_disorder_group
Br1 Br 0.67855(2) 0.15558(4) 0.68689(9) 0.03039(12) Uani 1 1 d . . . . .
N1 N 0.61424(13) 0.4020(3) 0.8081(5) 0.0214(7) Uani 1 1 d . . . . .
H1 H 0.616236 0.360547 0.917091 0.026 Uiso 1 1 calc R U . . .
C10 C 0.62806(15) 0.5697(4) 0.4788(5) 0.0175(8) Uani 1 1 d . . . . .
C9 C 0.65179(16) 0.6715(4) 0.3465(5) 0.0190(8) Uani 1 1 d . . . . .
C18 C 0.47953(16) 0.8643(4) 0.3953(6) 0.0215(9) Uani 1 1 d . . . . .
H18 H 0.471773 0.901657 0.275247 0.026 Uiso 1 1 calc R U . . .
C3 C 0.69693(14) 0.4740(4) 0.1711(8) 0.0244(8) Uani 1 1 d . . . . .
H3 H 0.715289 0.439283 0.062531 0.029 Uiso 1 1 calc R U . . .
C20 C 0.53862(16) 0.7113(4) 0.5969(5) 0.0191(8) Uani 1 1 d . . . . .
C1 C 0.64974(16) 0.4305(4) 0.4736(6) 0.0203(8) Uani 1 1 d . . . . .
C4 C 0.68366(13) 0.6216(4) 0.1848(10) 0.0228(7) Uani 1 1 d . . . . .
C13 C 0.54559(16) 0.5641(4) 0.9466(6) 0.0218(8) Uani 1 1 d . . . . .
H13 H 0.548108 0.514590 1.060940 0.026 Uiso 1 1 calc R U . . .
C12 C 0.58195(16) 0.5260(4) 0.7917(5) 0.0185(8) Uani 1 1 d . . . . .
C19 C 0.52515(16) 0.7712(4) 0.4179(5) 0.0191(8) Uani 1 1 d . . . . .
H19 H 0.547693 0.747223 0.312580 0.023 Uiso 1 1 calc R U . . .
C6 C 0.70123(18) 0.8629(5) 0.0825(6) 0.0288(10) Uani 1 1 d . . . . .
H6 H 0.715261 0.926478 -0.007810 0.035 Uiso 1 1 calc R U . . .
C7 C 0.67513(16) 0.9131(5) 0.2511(6) 0.0262(10) Uani 1 1 d . . . . .
H7 H 0.674478 1.009845 0.276829 0.031 Uiso 1 1 calc R U . . .
C15 C 0.50076(15) 0.7449(4) 0.7513(6) 0.0199(8) Uani 1 1 d . . . . .
C14 C 0.50705(17) 0.6726(4) 0.9288(6) 0.0228(9) Uani 1 1 d . . . . .
H14 H 0.484644 0.699998 1.032959 0.027 Uiso 1 1 calc R U . . .
C11 C 0.58447(15) 0.6060(4) 0.6247(5) 0.0160(8) Uani 1 1 d . . . . .
C5 C 0.70582(17) 0.7205(5) 0.0524(6) 0.0281(10) Uani 1 1 d . . . . .
H5 H 0.723947 0.687876 -0.057713 0.034 Uiso 1 1 calc R U . . .
C16 C 0.45474(16) 0.8425(4) 0.7247(6) 0.0224(11) Uani 1 1 d . . . . .
H16 H 0.430889 0.865812 0.827167 0.027 Uiso 1 1 calc R U . . .
C17 C 0.44469(16) 0.9034(5) 0.5497(6) 0.0243(9) Uani 1 1 d . . . . .
H17 H 0.415087 0.969781 0.534352 0.029 Uiso 1 1 calc R U . . .
C8 C 0.65064(16) 0.8193(4) 0.3775(6) 0.0209(9) Uani 1 1 d . . . . .
H8 H 0.632765 0.854213 0.486874 0.025 Uiso 1 1 calc R U . . .
C2 C 0.68320(15) 0.3848(4) 0.3134(6) 0.0237(9) Uani 1 1 d . . . . .
H2 H 0.695768 0.291091 0.307459 0.028 Uiso 1 1 calc R U . . .
B1 B 0.64350(18) 0.3426(5) 0.6536(7) 0.0208(11) Uani 1 1 d . . . . .

loop_
_atom_site_aniso_label
_atom_site_aniso_U_11
_atom_site_aniso_U_22
_atom_site_aniso_U_33
_atom_site_aniso_U_23
_atom_site_aniso_U_13
_atom_site_aniso_U_12
Br1 0.0309(2) 0.02320(18) 0.0371(2) 0.0021(3) -0.0016(3) 0.00515(16)
N1 0.0246(17) 0.0212(17) 0.0185(17) 0.0030(14) -0.0027(14) -0.0006(14)
C10 0.0174(18) 0.023(2) 0.0118(18) -0.0032(15) -0.0049(15) -0.0012(16)
C9 0.0131(18) 0.030(2) 0.0135(19) -0.0006(17) -0.0042(14) 0.0019(16)
C18 0.0192(19) 0.022(2) 0.023(2) 0.0018(16) -0.0034(15) -0.0038(16)
C3 0.0147(15) 0.037(2) 0.022(2) -0.005(2) -0.002(2) 0.0048(14)
C20 0.0149(18) 0.0216(19) 0.021(2) -0.0028(17) 0.0001(15) -0.0039(16)
C1 0.0156(18) 0.024(2) 0.021(2) -0.0045(17) -0.0026(16) -0.0003(16)
C4 0.0112(14) 0.039(2) 0.0179(15) -0.005(3) -0.001(2) 0.0008(14)
C13 0.026(2) 0.026(2) 0.0136(19) 0.0010(17) 0.0007(15) -0.0059(17)
C12 0.0185(19) 0.019(2) 0.018(2) -0.0029(16) -0.0021(15) -0.0051(15)
C19 0.0173(19) 0.022(2) 0.018(2) -0.0020(16) 0.0015(15) -0.0042(16)
C6 0.019(2) 0.041(3) 0.026(2) 0.013(2) 0.0027(18) -0.002(2)
C7 0.018(2) 0.029(2) 0.031(2) 0.0084(17) -0.0001(17) 0.0013(17)
C15 0.0177(19) 0.0194(19) 0.023(2) -0.0043(15) 0.0012(14) -0.0062(16)
C14 0.024(2) 0.029(2) 0.0153(19) -0.0045(17) 0.0039(15) -0.0039(17)
C11 0.0143(17) 0.0176(18) 0.0161(19) -0.0027(14) -0.0014(13) -0.0039(15)
C5 0.018(2) 0.048(3) 0.019(2) 0.003(2) 0.0039(16) 0.003(2)
C16 0.0175(17) 0.027(2) 0.023(3) -0.0055(17) 0.0022(15) -0.0006(15)
C17 0.019(2) 0.023(2) 0.031(2) -0.0045(18) 0.0006(17) 0.0015(17)
C8 0.0139(19) 0.028(2) 0.021(2) 0.0035(17) -0.0017(15) 0.0017(16)
C2 0.0186(19) 0.026(2) 0.026(2) -0.0066(17) -0.0022(17) 0.0014(17)
B1 0.0173(18) 0.0227(19) 0.022(3) -0.005(2) -0.0052(17) 0.0007(16)

_geom_special_details            
;
 All esds (except the esd in the dihedral angle between two l.s. planes)
 are estimated using the full covariance matrix.  The cell esds are taken
 into account individually in the estimation of esds in distances, angles
 and torsion angles; correlations between esds in cell parameters are only
 used when they are defined by crystal symmetry.  An approximate (isotropic)
 treatment of cell esds is used for estimating esds involving l.s. planes.
;
loop_
_geom_bond_atom_site_label_1
_geom_bond_atom_site_label_2
_geom_bond_distance
_geom_bond_site_symmetry_2
_geom_bond_publ_flag
Br1 B1 1.952(4) . ?
N1 H1 0.8600 . ?
N1 C12 1.389(5) . ?
N1 B1 1.392(5) . ?
C10 C9 1.442(5) . ?
C10 C1 1.404(5) . ?
C10 C11 1.472(5) . ?
C9 C4 1.429(7) . ?
C9 C8 1.410(6) . ?
C18 H18 0.9300 . ?
C18 C19 1.375(5) . ?
C18 C17 1.396(5) . ?
C3 H3 0.9300 . ?
C3 C4 1.428(5) . ?
C3 C2 1.343(6) . ?
C20 C19 1.411(5) . ?
C20 C15 1.424(5) . ?
C20 C11 1.460(5) . ?
C1 C2 1.428(6) . ?
C1 B1 1.517(6) . ?
C4 C5 1.411(7) . ?
C13 H13 0.9300 . ?
C13 C12 1.416(5) . ?
C13 C14 1.358(6) . ?
C12 C11 1.395(5) . ?
C19 H19 0.9300 . ?
C6 H6 0.9300 . ?
C6 C7 1.408(6) . ?
C6 C5 1.362(6) . ?
C7 H7 0.9300 . ?
C7 C8 1.373(5) . ?
C15 C14 1.427(5) . ?
C15 C16 1.413(5) . ?
C14 H14 0.9300 . ?
C5 H5 0.9300 . ?
C16 H16 0.9300 . ?
C16 C17 1.375(6) . ?
C17 H17 0.9300 . ?
C8 H8 0.9300 . ?
C2 H2 0.9300 . ?

loop_
_geom_angle_atom_site_label_1
_geom_angle_atom_site_label_2
_geom_angle_atom_site_label_3
_geom_angle
_geom_angle_site_symmetry_1
_geom_angle_site_symmetry_3
_geom_angle_publ_flag
C12 N1 H1 118.9 . . ?
C12 N1 B1 122.1(4) . . ?
B1 N1 H1 118.9 . . ?
C9 C10 C11 123.3(3) . . ?
C1 C10 C9 118.1(3) . . ?
C1 C10 C11 118.5(3) . . ?
C4 C9 C10 119.0(3) . . ?
C8 C9 C10 123.4(3) . . ?
C8 C9 C4 117.2(4) . . ?
C19 C18 H18 119.5 . . ?
C19 C18 C17 121.0(4) . . ?
C17 C18 H18 119.5 . . ?
C4 C3 H3 119.6 . . ?
C2 C3 H3 119.6 . . ?
C2 C3 C4 120.7(5) . . ?
C19 C20 C15 117.0(3) . . ?
C19 C20 C11 123.3(3) . . ?
C15 C20 C11 119.3(3) . . ?
C10 C1 C2 119.6(4) . . ?
C10 C1 B1 117.1(3) . . ?
C2 C1 B1 122.7(4) . . ?
C3 C4 C9 118.9(5) . . ?
C5 C4 C9 119.3(4) . . ?
C5 C4 C3 121.5(5) . . ?
C12 C13 H13 119.8 . . ?
C14 C13 H13 119.8 . . ?
C14 C13 C12 120.3(4) . . ?
N1 C12 C13 117.7(4) . . ?
N1 C12 C11 120.1(3) . . ?
C11 C12 C13 122.1(3) . . ?
C18 C19 C20 121.7(4) . . ?
C18 C19 H19 119.2 . . ?
C20 C19 H19 119.2 . . ?
C7 C6 H6 120.2 . . ?
C5 C6 H6 120.2 . . ?
C5 C6 C7 119.6(4) . . ?
C6 C7 H7 120.0 . . ?
C8 C7 C6 120.0(4) . . ?
C8 C7 H7 120.0 . . ?
C20 C15 C14 119.7(3) . . ?
C16 C15 C20 120.0(4) . . ?
C16 C15 C14 120.1(3) . . ?
C13 C14 C15 120.4(4) . . ?
C13 C14 H14 119.8 . . ?
C15 C14 H14 119.8 . . ?
C20 C11 C10 123.8(3) . . ?
C12 C11 C10 119.1(3) . . ?
C12 C11 C20 116.7(3) . . ?
C4 C5 H5 119.3 . . ?
C6 C5 C4 121.4(4) . . ?
C6 C5 H5 119.3 . . ?
C15 C16 H16 119.5 . . ?
C17 C16 C15 121.0(4) . . ?
C17 C16 H16 119.5 . . ?
C18 C17 H17 120.5 . . ?
C16 C17 C18 119.1(4) . . ?
C16 C17 H17 120.5 . . ?
C9 C8 H8 119.0 . . ?
C7 C8 C9 121.9(4) . . ?
C7 C8 H8 119.0 . . ?
C3 C2 C1 121.5(4) . . ?
C3 C2 H2 119.3 . . ?
C1 C2 H2 119.3 . . ?
N1 B1 Br1 118.0(3) . . ?
N1 B1 C1 118.3(4) . . ?
C1 B1 Br1 123.6(3) . . ?

loop_
_geom_torsion_atom_site_label_1
_geom_torsion_atom_site_label_2
_geom_torsion_atom_site_label_3
_geom_torsion_atom_site_label_4
_geom_torsion
_geom_torsion_site_symmetry_1
_geom_torsion_site_symmetry_2
_geom_torsion_site_symmetry_3
_geom_torsion_site_symmetry_4
_geom_torsion_publ_flag
N1 C12 C11 C10 -9.2(5) . . . . ?
N1 C12 C11 C20 164.0(3) . . . . ?
C10 C9 C4 C3 -7.3(6) . . . . ?
C10 C9 C4 C5 178.5(3) . . . . ?
C10 C9 C8 C7 178.1(3) . . . . ?
C10 C1 C2 C3 3.3(6) . . . . ?
C10 C1 B1 Br1 -172.5(3) . . . . ?
C10 C1 B1 N1 3.3(5) . . . . ?
C9 C10 C1 C2 -14.8(5) . . . . ?
C9 C10 C1 B1 156.6(3) . . . . ?
C9 C10 C11 C20 34.6(5) . . . . ?
C9 C10 C11 C12 -152.8(3) . . . . ?
C9 C4 C5 C6 4.9(6) . . . . ?
C3 C4 C5 C6 -169.1(4) . . . . ?
C20 C15 C14 C13 -5.5(6) . . . . ?
C20 C15 C16 C17 1.8(6) . . . . ?
C1 C10 C9 C4 16.8(5) . . . . ?
C1 C10 C9 C8 -156.4(3) . . . . ?
C1 C10 C11 C20 -148.5(3) . . . . ?
C1 C10 C11 C12 24.1(5) . . . . ?
C4 C9 C8 C7 4.9(6) . . . . ?
C4 C3 C2 C1 6.6(6) . . . . ?
C13 C12 C11 C10 173.0(3) . . . . ?
C13 C12 C11 C20 -13.9(5) . . . . ?
C12 N1 B1 Br1 -172.0(3) . . . . ?
C12 N1 B1 C1 12.0(5) . . . . ?
C12 C13 C14 C15 3.1(6) . . . . ?
C19 C18 C17 C16 -3.1(6) . . . . ?
C19 C20 C15 C14 171.3(4) . . . . ?
C19 C20 C15 C16 -4.5(5) . . . . ?
C19 C20 C11 C10 11.3(6) . . . . ?
C19 C20 C11 C12 -161.5(3) . . . . ?
C6 C7 C8 C9 1.5(6) . . . . ?
C7 C6 C5 C4 1.6(6) . . . . ?
C15 C20 C19 C18 3.6(5) . . . . ?
C15 C20 C11 C10 -176.2(3) . . . . ?
C15 C20 C11 C12 11.1(5) . . . . ?
C15 C16 C17 C18 2.1(6) . . . . ?
C14 C13 C12 N1 -170.8(4) . . . . ?
C14 C13 C12 C11 7.1(6) . . . . ?
C14 C15 C16 C17 -174.0(4) . . . . ?
C11 C10 C9 C4 -166.3(4) . . . . ?
C11 C10 C9 C8 20.6(5) . . . . ?
C11 C10 C1 C2 168.1(3) . . . . ?
C11 C10 C1 B1 -20.5(5) . . . . ?
C11 C20 C19 C18 176.3(4) . . . . ?
C11 C20 C15 C14 -1.7(5) . . . . ?
C11 C20 C15 C16 -177.5(3) . . . . ?
C5 C6 C7 C8 -4.8(6) . . . . ?
C16 C15 C14 C13 170.3(4) . . . . ?
C17 C18 C19 C20 0.2(6) . . . . ?
C8 C9 C4 C3 166.2(3) . . . . ?
C8 C9 C4 C5 -7.9(6) . . . . ?
C2 C3 C4 C9 -4.4(6) . . . . ?
C2 C3 C4 C5 169.6(4) . . . . ?
C2 C1 B1 Br1 -1.4(5) . . . . ?
C2 C1 B1 N1 174.4(3) . . . . ?
B1 N1 C12 C13 169.0(3) . . . . ?
B1 N1 C12 C11 -9.0(5) . . . . ?
B1 C1 C2 C3 -167.6(4) . . . . ?

_shelx_res_file                  
;
TITL ky409_reprocess_a.res in Pca2(1)
    ky409_reprocess.res
    created by SHELXL-2018/3 at 11:40:56 on 24-Feb-2021
REM Old TITL KY409_reprocess in Pca2(1)
REM SHELXT solution in Pca2(1): R1 0.075, Rweak 0.017, Alpha 0.014
REM <I/s> 0.877 for 143 systematic absences, Orientation as input
REM Flack x = -0.017 ( 0.004 ) from 1115 Parsons' quotients
REM Formula found by SHELXT: C21 N Br
CELL 0.71073 22.958 9.4271 7.0146 90 90 90
ZERR 4 0.0007 0.0003 0.0003 0 0 0
LATT -1
SYMM -X,-Y,0.5+Z
SYMM 0.5+X,-Y,+Z
SYMM 0.5-X,+Y,0.5+Z
SFAC C H B N Br
UNIT 80 52 4 4 4

L.S. 20
PLAN  5
CONF
BOND
list 4
fmap 2 53
MORE -1
BOND $H
ACTA
REM <olex2.extras>
REM <HklSrc "%.\\KY409_reprocess.hkl">
REM </olex2.extras>

WGHT    0.026200    0.649800
FVAR       0.44594
BR1   5    0.678554    0.155583    0.686889    11.00000    0.03089    0.02320 =
         0.03708    0.00211   -0.00157    0.00515
N1    4    0.614244    0.401970    0.808052    11.00000    0.02462    0.02116 =
         0.01849    0.00297   -0.00273   -0.00057
AFIX  43
H1    2    0.616236    0.360547    0.917091    11.00000   -1.20000
AFIX   0
C10   1    0.628065    0.569653    0.478804    11.00000    0.01745    0.02328 =
         0.01181   -0.00319   -0.00490   -0.00121
C9    1    0.651787    0.671518    0.346452    11.00000    0.01308    0.03040 =
         0.01354   -0.00056   -0.00423    0.00189
C18   1    0.479534    0.864250    0.395268    11.00000    0.01922    0.02225 =
         0.02293    0.00178   -0.00338   -0.00385
AFIX  43
H18   2    0.471773    0.901657    0.275247    11.00000   -1.20000
AFIX   0
C3    1    0.696934    0.473999    0.171121    11.00000    0.01466    0.03671 =
         0.02175   -0.00512   -0.00197    0.00484
AFIX  43
H3    2    0.715289    0.439283    0.062531    11.00000   -1.20000
AFIX   0
C20   1    0.538617    0.711319    0.596934    11.00000    0.01491    0.02162 =
         0.02089   -0.00285    0.00007   -0.00395
C1    1    0.649742    0.430487    0.473588    11.00000    0.01565    0.02405 =
         0.02115   -0.00445   -0.00257   -0.00028
C4    1    0.683656    0.621582    0.184776    11.00000    0.01125    0.03909 =
         0.01792   -0.00538   -0.00112    0.00078
C13   1    0.545590    0.564099    0.946562    11.00000    0.02572    0.02606 =
         0.01365    0.00103    0.00073   -0.00588
AFIX  43
H13   2    0.548108    0.514590    1.060940    11.00000   -1.20000
AFIX   0
C12   1    0.581948    0.525973    0.791725    11.00000    0.01854    0.01854 =
         0.01843   -0.00291   -0.00207   -0.00506
C19   1    0.525149    0.771245    0.417895    11.00000    0.01734    0.02153 =
         0.01843   -0.00202    0.00149   -0.00417
AFIX  43
H19   2    0.547693    0.747223    0.312580    11.00000   -1.20000
AFIX   0
C6    1    0.701229    0.862859    0.082514    11.00000    0.01924    0.04145 =
         0.02569    0.01345    0.00269   -0.00221
AFIX  43
H6    2    0.715261    0.926478   -0.007810    11.00000   -1.20000
AFIX   0
C7    1    0.675129    0.913082    0.251099    11.00000    0.01842    0.02935 =
         0.03092    0.00842   -0.00011    0.00132
AFIX  43
H7    2    0.674478    1.009845    0.276829    11.00000   -1.20000
AFIX   0
C15   1    0.500762    0.744923    0.751290    11.00000    0.01771    0.01936 =
         0.02258   -0.00431    0.00119   -0.00616
C14   1    0.507053    0.672643    0.928810    11.00000    0.02359    0.02949 =
         0.01533   -0.00447    0.00386   -0.00386
AFIX  43
H14   2    0.484644    0.699998    1.032959    11.00000   -1.20000
AFIX   0
C11   1    0.584472    0.605977    0.624699    11.00000    0.01426    0.01759 =
         0.01610   -0.00266   -0.00135   -0.00394
C5    1    0.705817    0.720525    0.052430    11.00000    0.01767    0.04781 =
         0.01878    0.00260    0.00392    0.00283
AFIX  43
H5    2    0.723947    0.687876   -0.057713    11.00000   -1.20000
AFIX   0
C16   1    0.454744    0.842467    0.724707    11.00000    0.01751    0.02657 =
         0.02324   -0.00546    0.00224   -0.00059
AFIX  43
H16   2    0.430889    0.865812    0.827167    11.00000   -1.20000
AFIX   0
C17   1    0.444688    0.903406    0.549672    11.00000    0.01932    0.02263 =
         0.03096   -0.00454    0.00063    0.00154
AFIX  43
H17   2    0.415087    0.969781    0.534352    11.00000   -1.20000
AFIX   0
C8    1    0.650635    0.819290    0.377541    11.00000    0.01393    0.02774 =
         0.02110    0.00349   -0.00175    0.00172
AFIX  43
H8    2    0.632765    0.854213    0.486874    11.00000   -1.20000
AFIX   0
C2    1    0.683202    0.384772    0.313395    11.00000    0.01862    0.02621 =
         0.02613   -0.00662   -0.00223    0.00143
AFIX  43
H2    2    0.695768    0.291091    0.307459    11.00000   -1.20000
AFIX   0
B1    3    0.643497    0.342567    0.653570    11.00000    0.01725    0.02267 =
         0.02245   -0.00495   -0.00522    0.00069
HKLF 4


REM  ky409_reprocess_a.res in Pca2(1)
REM wR2 = 0.0679, GooF = S = 1.035, Restrained GooF = 1.035 for all data
REM R1 = 0.0353 for 3087 Fo > 4sig(Fo) and 0.0544 for all 3769 data
REM 208 parameters refined using 1 restraints

END

WGHT      0.0261      0.6477

REM Highest difference peak  0.378,  deepest hole -0.342,  1-sigma level  0.071
Q1    1   0.7206  0.1628  0.7334  11.00000  0.05    0.38
Q2    1   0.6824  0.5391  0.1752  11.00000  0.05    0.37
Q3    1   0.6785  0.2532  0.6970  11.00000  0.05    0.35
Q4    1   0.6363  0.1585  0.6107  11.00000  0.05    0.33
Q5    1   0.6774  0.0534  0.7689  11.00000  0.05    0.32
;
_shelx_res_checksum              25156
_shelx_hkl_file                  
;
   0   0  -8  243.13   29.26
   0   0  -7    4.91    9.77
   0   0  -6  196.87   20.54
   0   0  -5   -3.55    7.76
   0   0  -4 1064.17   39.34
   0   0  -4 1017.42   39.96
   0   0  -4  991.72   33.93
   0   0  -3    0.22    4.35
   0   0  -3   -0.43    4.57
   0   0  -3    0.93    3.49
   0   0  -2 1917.16   46.92
   0   0  -2 1924.33   47.22
   0   0  -2 1957.76   46.92
   0   0  -2 1887.18   47.31
   0   0  -2 1942.91   43.51
   0   0   2 2101.22   50.29
   0   0   2 2084.08   49.87
   0   0   2 2137.09   51.10
   0   0   3    2.88    4.82
   0   0   3    5.31    4.89
   0   0   3    6.67    5.96
   0   0   3    0.68    5.40
   0   0   4 1014.35   39.16
   0   0   4 1027.78   40.85
   0   0   5   -1.76    6.44
   0   0   5   -5.70    7.85
   0   0   6  164.08   19.81
   0   0   6  194.52   21.64
   0   0   7  -13.99   10.16
   0   0   7   -8.51    9.61
   0   0   8  267.58   29.80
   0   0   8  295.20   31.47
   0  -1  -8   23.25   12.77
   0   1  -8    9.18   11.01
   0  -1  -7    6.77   11.40
   0   1  -7   29.02   11.55
   0  -1  -6  581.07   35.50
   0   1  -6  577.67   35.83
   0   1  -5    2.00    7.10
   0   1  -5   11.52    8.75
   0  -1  -5    9.01    8.04
   0  -1  -5    2.95    4.93
   0   1  -4  143.08   15.92
   0   1  -4  150.52   14.93
   0  -1  -4  178.26   15.91
   0   1  -4  145.38   13.15
   0   1  -4  152.44   13.33
   0  -1  -4  150.29   11.01
   0  -1  -3    5.86    4.63
   0   1  -3   -1.36    5.40
   0  -1  -3   -8.05    4.95
   0   1  -3   -1.49    5.56
   0  -1  -3    3.34    5.44
   0   1  -3   10.88    5.00
   0  -1  -3    2.48    3.14
   0   1  -3    0.12    4.00
   0   1  -2  988.06   29.92
   0  -1  -2 1003.33   30.70
   0  -1  -2  952.78   29.47
   0  -1  -2 1007.30   30.16
   0   1  -2  942.03   30.36
   0  -1  -2  998.74   24.13
   0   1  -2  969.93   26.85
   0   1  -2  947.93   30.28
   0  -1  -1    3.84    2.61
   0   1  -1    1.42    3.13
   0  -1  -1    1.34    2.54
   0  -1  -1    0.07    2.53
   0  -1  -1   -1.36    2.79
   0   1  -1   -3.81    2.26
   0   1  -1   -0.31    1.95
   0  -1  -1   -1.45    1.98
   0   1  -1   -0.25    2.53
   0  -1   1    0.53    2.77
   0   1   1   -4.16    2.77
   0  -1   1    1.73    2.75
   0   1   1   -0.89    2.44
   0  -1   1   -0.20    2.73
   0  -1   1    0.01    1.84
   0   1   1    1.12    2.64
   0  -1   1   -1.11    2.10
   0  -1   2  916.38   29.06
   0   1   2 1021.37   30.47
   0   1   2  972.36   29.40
   0   1   2  967.33   29.68
   0  -1   2  963.39   29.87
   0   1   2  959.09   29.79
   0   1   2  972.36   23.82
   0  -1   2  912.10   30.05
   0   1   3   -0.04    5.91
   0  -1   3    2.62    5.04
   0   1   3    4.12    4.99
   0  -1   3    0.94    5.79
   0  -1   3   -4.32    5.29
   0   1   3    1.28    4.32
   0  -1   3    6.41    6.16
   0  -1   4  165.27   15.51
   0   1   4  164.77   15.30
   0  -1   4  169.05   16.90
   0  -1   5    8.58    7.66
   0   1   5    2.43    7.05
   0   1   5   26.75   10.78
   0  -1   5    1.11    8.58
   0   1   6  775.50   41.38
   0  -1   6  683.63   38.80
   0   1   6  742.53   41.40
   0  -1   6  662.24   39.61
   0   1   7   19.28   12.96
   0  -1   7    0.50   10.45
   0  -1   7   23.10   13.25
   0   1   7   17.58   12.48
   0   1   8    2.69   10.49
   0  -1   8   -1.70   11.09
   0   1   8   18.14   13.52
   0  -1   8    1.49   11.24
   0   2  -8   -2.18   13.38
   0  -2  -8    7.71   11.52
   0   2  -7  -10.28   11.91
   0  -2  -7   -4.46   10.35
   0   2  -7   -2.31    6.70
   0   2  -6  256.55   24.65
   0   2  -6  307.50   26.29
   0   2  -6  256.31   19.06
   0   2  -5   -6.44    8.44
   0   2  -5    2.18   10.01
   0  -2  -5   12.81    8.66
   0  -2  -4  292.05   20.68
   0   2  -4  301.17   21.92
   0   2  -4  273.33   16.30
   0   2  -4  291.35   17.88
   0  -2  -4  300.32   18.93
   0   2  -4  274.93   21.63
   0  -2  -3    2.93    4.82
   0  -2  -3    7.51    5.48
   0   2  -3   16.06    7.23
   0   2  -3   10.14    6.75
   0   2  -3   14.04    6.52
   0  -2  -3   -1.40    4.24
   0   2  -3    7.96    4.26
   0  -2  -3    8.18    4.60
   0   2  -3   11.19    5.40
   0   2  -3    5.93    3.87
   0  -2  -2  157.67   11.76
   0  -2  -2  169.37   12.19
   0  -2  -2  189.06   13.23
   0  -2  -2  177.71   12.31
   0   2  -2  201.00   13.45
   0   2  -2  177.37   12.38
   0   2  -2  191.38   10.45
   0   2  -2  202.40   10.60
   0   2  -2  181.39   12.76
   0  -2  -2  162.79    9.42
   0  -2  -1    1.23    3.68
   0   2  -1    2.56    3.78
   0  -2  -1   -3.60    3.69
   0   2  -1   11.72    4.24
   0   2  -1    6.51    3.04
   0  -2  -1   -1.20    3.90
   0   2  -1    4.42    3.64
   0   2  -1    7.33    4.52
   0  -2  -1    4.23    3.73
   0  -2  -1    3.67    3.86
   0  -2   0  822.78   26.75
   0   2   0  801.08   26.23
   0   2   0  806.15   26.63
   0  -2   0  823.52   26.39
   0  -2   0  853.24   26.22
   0   2   0  858.31   26.30
   0   2   0  853.87   24.73
   0  -2   0  819.18   21.69
   0  -2   1    2.83    3.52
   0   2   1    0.95    3.79
   0   2   1   -3.89    3.46
   0   2   1    0.74    3.80
   0   2   1   -2.45    3.72
   0  -2   1    9.04    4.59
   0  -2   1    7.45    3.58
   0   2   1   -1.28    3.02
   0  -2   1    5.08    3.91
   0  -2   1    1.54    2.59
   0   2   1    4.58    2.23
   0   2   2  202.88   12.82
   0   2   2  199.82   13.48
   0  -2   2  199.43   13.32
   0   2   2  183.30   13.07
   0  -2   2  208.51   13.05
   0   2   2  182.88   12.93
   0   2   2  190.76    7.96
   0  -2   2  184.56   12.90
   0  -2   2  210.55   10.52
   0  -2   3    7.92    5.27
   0  -2   3   12.23    5.75
   0   2   3    4.95    5.31
   0   2   3   10.74    5.65
   0   2   3    5.34    6.07
   0   2   3   11.10    6.70
   0  -2   3    8.58    6.20
   0   2   3    6.95    4.82
   0   2   3    2.54    3.16
   0  -2   3   15.20    5.65
   0   2   4  205.02   17.29
   0   2   4  241.85   18.95
   0  -2   4  215.85   18.91
   0  -2   5    7.89    9.30
   0   2   5   -9.96    8.73
   0  -2   5    2.26    7.21
   0  -2   6  292.38   25.69
   0   2   6  290.06   25.73
   0  -2   6  296.61   26.35
   0   2   6  298.76   27.00
   0  -2   7    8.24   10.62
   0   2   7   -6.97    9.76
   0  -2   7    6.44   10.30
   0   2   7   -6.76   12.24
   0   2   8   -4.05   10.99
   0  -2   8   18.39   14.43
   0  -2   8   22.10   13.06
   0   2   8    4.06   13.13
   0   3  -9  -15.85   17.04
   0  -3  -8   65.48   17.75
   0   3  -8   78.52   18.53
   0  -3  -8   78.72   18.44
   0  -3  -7    1.07   11.74
   0  -3  -7   -5.31   10.79
   0   3  -7   15.21   11.47
   0   3  -7    7.01   11.29
   0  -3  -6  318.21   26.63
   0   3  -6  323.83   27.18
   0  -3  -6  354.95   29.96
   0   3  -6  305.98   20.59
   0   3  -6  315.30   28.07
   0  -3  -5  -10.68    9.24
   0   3  -5   -7.14    9.52
   0  -3  -5  -11.71    9.82
   0   3  -5    6.11    5.81
   0  -3  -4 1183.37   44.85
   0  -3  -4 1225.52   48.37
   0   3  -4 1121.25   37.45
   0   3  -4 1123.96   38.15
   0   3  -4 1255.56   47.46
   0  -3  -4 1179.14   39.27
   0  -3  -3    4.64    6.02
   0   3  -3    7.78    6.26
   0  -3  -3    2.13    5.90
   0   3  -3   -0.25    4.58
   0   3  -3    2.00    5.14
   0  -3  -3    0.19    3.38
   0  -3  -2 1480.44   43.16
   0  -3  -2 1449.94   44.54
   0  -3  -2 1414.99   42.99
   0  -3  -2 1428.96   44.81
   0   3  -2 1398.63   44.01
   0  -3  -2 1441.76   43.84
   0   3  -2 1461.24   42.62
   0   3  -2 1422.89   37.48
   0   3  -2 1368.11   39.16
   0   3  -2 1401.08   42.44
   0  -3  -2 1439.04   34.68
   0  -3  -1    7.35    4.72
   0   3  -1   -2.06    4.50
   0  -3  -1    2.47    4.87
   0  -3  -1   -3.28    5.05
   0  -3  -1    2.34    3.79
   0   3  -1    1.25    4.58
   0   3  -1    6.39    5.18
   0  -3  -1    6.95    4.77
   0   3  -1    5.21    3.27
   0   3  -1    5.34    4.12
   0   3  -1    1.17    2.41
   0  -3   0 2829.66   69.54
   0   3   0 2755.81   68.74
   0   3   0 2719.68   68.99
   0   3   0 2814.85   68.36
   0  -3   0 2821.80   68.45
   0  -3   0 2780.11   69.30
   0   3   0 2789.68   65.47
   0  -3   0 2759.72   60.21
   0  -3   0 2855.54   62.57
   0   3   0 2737.55   60.99
   0   3   1    7.49    5.41
   0  -3   1    1.71    4.70
   0   3   1    5.53    4.65
   0   3   1    5.75    4.95
   0  -3   1   -1.70    2.63
   0  -3   1    3.58    3.97
   0   3   1   -2.03    3.99
   0  -3   1    7.37    4.81
   0   3   1    1.73    2.28
   0  -3   1    4.15    4.07
   0  -3   2 1368.58   42.58
   0   3   2 1509.17   44.14
   0   3   2 1485.16   44.78
   0   3   2 1457.22   45.01
   0   3   2 1494.27   44.34
   0  -3   2 1492.34   44.64
   0   3   2 1593.21   45.26
   0  -3   2 1404.19   38.48
   0  -3   2 1474.16   43.23
   0  -3   2 1417.36   42.61
   0  -3   2 1392.55   29.32
   0  -3   2 1388.37   36.99
   0   3   3   -1.45    6.18
   0   3   3   -0.07    4.29
   0   3   3    7.22    5.92
   0  -3   3    6.66    5.60
   0   3   3    0.69    2.51
   0  -3   3    3.25    3.72
   0   3   4 1278.87   48.00
   0   3   4 1301.14   48.09
   0  -3   4 1302.22   48.24
   0   3   4 1252.04   33.49
   0   3   5    4.59    8.50
   0   3   5    8.34    8.13
   0  -3   5   12.46    9.92
   0  -3   6  386.85   30.25
   0   3   6  429.43   31.65
   0  -3   6  432.28   32.11
   0   3   7   -1.05    9.58
   0  -3   7  -21.53   14.42
   0  -3   7   16.21   11.90
   0   3   7   -5.02   11.74
   0   3   8   41.89   14.74
   0  -3   8   75.59   18.24
   0  -3   8   44.55   15.49
   0   3   8   81.15   20.19
   0   4  -9   14.45   14.09
   0  -4  -8   64.40   17.32
   0   4  -8   48.99   15.96
   0  -4  -8   78.92   19.24
   0   4  -7   16.48   12.46
   0  -4  -7    1.11    9.24
   0   4  -7   12.12   10.37
   0  -4  -7   -6.84   11.37
   0  -4  -6  247.08   24.75
   0   4  -6  284.08   27.45
   0   4  -6  269.88   24.54
   0   4  -6  287.57   20.70
   0  -4  -6  283.99   27.71
   0   4  -5   16.67    9.68
   0  -4  -5    2.27    7.19
   0  -4  -5    8.61    9.12
   0   4  -5   -9.56    8.61
   0   4  -5    6.38    5.88
   0  -4  -4  528.52   29.97
   0  -4  -4  557.31   32.37
   0   4  -4  488.58   25.73
   0   4  -4  492.72   24.36
   0  -4  -4  503.98   23.22
   0   4  -4  509.02   29.87
   0   4  -3    3.36    6.28
   0  -4  -3    4.21    5.99
   0  -4  -3   14.24    7.73
   0   4  -3    2.05    4.88
   0   4  -3    5.43    5.20
   0  -4  -3    0.79    3.28
   0  -4  -2  855.19   33.48
   0  -4  -2  857.03   35.98
   0   4  -2  844.24   32.63
   0  -4  -2  872.31   33.83
   0   4  -2  806.70   26.74
   0   4  -2  846.30   32.37
   0  -4  -1   -8.16    6.48
   0   4  -1    5.39    4.92
   0  -4  -1   -0.61    5.41
   0   4  -1    2.29    6.39
   0  -4  -1   -2.19    5.19
   0   4  -1    7.32    6.14
   0  -4  -1    9.38    8.01
   0  -4  -1    2.62    5.20
   0   4  -1    1.52    4.91
   0   4  -1    1.05    3.60
   0   4  -1    5.48    3.65
   0  -4   0 3538.93   89.16
   0   4   0 3499.02   88.29
   0   4   0 3514.60   88.67
   0  -4   0 3611.13   89.81
   0   4   0 3583.70   88.08
   0  -4   0 3656.74   88.20
   0  -4   0 3585.39   80.10
   0  -4   0 3537.72   77.25
   0   4   0 3511.55   84.05
   0   4   0 3455.27   80.03
   0   4   0 3529.70   78.42
   0   4   1   11.42    6.36
   0   4   1   -1.17    5.75
   0  -4   1    2.88    6.55
   0   4   1   13.01    6.73
   0  -4   1   12.94    6.01
   0   4   1    6.95    5.04
   0  -4   1   -2.41    4.89
   0  -4   1   -0.65    2.85
   0  -4   1    1.86    5.28
   0  -4   1    4.42    4.60
   0   4   2  884.94   36.35
   0  -4   2  882.70   35.50
   0   4   2  938.42   36.24
   0   4   2  924.80   35.18
   0  -4   2  913.50   34.19
   0  -4   2  872.60   31.48
   0  -4   2  821.67   28.09
   0  -4   2  918.41   34.28
   0   4   2  879.31   24.90
   0   4   3    5.03    6.45
   0   4   3    7.38    7.27
   0  -4   3   -6.30    6.28
   0  -4   3   15.21    5.20
   0  -4   3    0.84    4.33
   0   4   3   -0.34    2.66
   0   4   4  444.26   27.88
   0   4   4  477.70   28.86
   0  -4   4  439.13   27.85
   0  -4   4  441.37   22.38
   0   4   4  429.95   15.97
   0   4   5    7.97    8.71
   0  -4   5   23.00    9.69
   0   4   5   -0.93    8.48
   0   4   6  247.67   25.81
   0  -4   6  216.53   23.64
   0   4   6  268.60   26.27
   0  -4   6  242.12   25.10
   0  -4   7   14.20   11.42
   0   4   7   -0.50   11.60
   0  -4   7   -2.56   11.59
   0   4   8   84.32   20.09
   0  -4   8   74.48   18.96
   0  -4   8   83.87   19.57
   0   4   8   77.69   19.21
   0   5  -8    6.34   13.16
   0   5  -8   -8.43   12.67
   0  -5  -7   12.83   10.56
   0   5  -7   29.95   13.95
   0   5  -7   11.37   10.66
   0  -5  -7   -1.12   11.72
   0   5  -6   79.87   17.64
   0  -5  -6   60.09   13.85
   0   5  -6   57.86   11.59
   0   5  -6   60.78   13.37
   0  -5  -6  106.78   19.92
   0   5  -5   17.75   11.08
   0  -5  -5    7.58    9.64
   0  -5  -5    0.19    9.49
   0   5  -5    2.69    6.86
   0   5  -5   11.22    7.48
   0  -5  -4  119.46   15.95
   0   5  -4  144.50   17.70
   0  -5  -4  143.16   17.72
   0   5  -4  120.48   13.92
   0   5  -4  137.13   13.85
   0  -5  -4  118.33   10.89
   0   5  -3   10.87    8.05
   0  -5  -3    5.64    7.67
   0   5  -3    1.90    4.30
   0  -5  -3   12.93    8.64
   0  -5  -2  105.84   13.30
   0   5  -2   87.28   11.29
   0  -5  -2   64.56   11.68
   0   5  -2   82.30   12.68
   0  -5  -2   76.42   10.69
   0   5  -2   80.81    8.47
   0   5  -1   11.07    6.65
   0  -5  -1    9.62    7.63
   0  -5  -1    0.48    6.89
   0   5  -1    5.96    7.92
   0  -5  -1    2.70    5.89
   0   5  -1    0.14    4.49
   0   5  -1    6.21    4.62
   0  -5   0   23.57   10.08
   0   5   0   19.18    8.41
   0  -5   0   15.50    6.02
   0   5   0   20.10    6.54
   0  -5   0   13.95    5.20
   0   5   0   21.80    6.54
   0   5   0    8.42    5.62
   0   5   1   -1.15    7.08
   0   5   1   22.49    9.09
   0  -5   1    7.50    6.68
   0  -5   1   10.00    4.01
   0  -5   1   10.72    6.86
   0  -5   1   21.30    8.60
   0   5   2  112.74   14.55
   0  -5   2  117.31   14.51
   0   5   2   96.35   13.42
   0  -5   2  119.27   12.72
   0  -5   2  118.52   13.10
   0   5   2  114.35    7.85
   0  -5   2  116.33   12.48
   0   5   3   -0.20    7.14
   0  -5   3   -3.79    7.52
   0   5   3    4.99    8.49
   0  -5   3    0.38    4.73
   0  -5   3    9.34    7.69
   0  -5   3   -1.86    4.39
   0   5   4  118.98   16.52
   0   5   4  126.30   17.85
   0  -5   4  151.39   18.13
   0  -5   4  132.84   12.62
   0   5   4  110.47    7.72
   0   5   5   11.24    8.97
   0   5   5    0.36    9.28
   0  -5   5  -13.26    9.18
   0  -5   5    0.24    5.82
   0   5   6   47.86   13.88
   0  -5   6   68.24   15.36
   0   5   6   57.49   14.67
   0  -5   7   -0.47   12.21
   0  -5   7   -5.93   10.10
   0   5   7   13.21   10.26
   0  -5   8    3.95   14.73
   0  -6  -7   14.39   13.95
   0  -6  -7   -8.56   13.34
   0   6  -7  -16.11   16.12
   0  -6  -6  401.72   33.66
   0  -6  -6  427.24   36.52
   0   6  -6  352.86   28.01
   0   6  -6  388.38   33.47
   0   6  -5    5.76   10.92
   0  -6  -5   -0.03    8.78
   0  -6  -5   14.23   13.18
   0   6  -5   -7.51    7.59
   0  -6  -4  851.53   43.29
   0  -6  -4  851.25   46.64
   0   6  -4  802.28   34.52
   0   6  -4  849.77   43.07
   0  -6  -3   11.66    9.77
   0   6  -3   -0.91    6.84
   0   6  -3    6.07    7.82
   0  -6  -3   15.84   10.50
   0   6  -3    2.59    4.54
   0   6  -2  965.37   44.90
   0  -6  -2  873.23   41.01
   0  -6  -2  912.20   44.46
   0  -6  -2  939.63   39.83
   0   6  -2  959.72   31.89
   0   6  -2  868.08   37.06
   0   6  -1    5.28    5.70
   0  -6  -1   -0.24    7.21
   0  -6  -1   -7.05    8.41
   0   6  -1   -4.31    7.52
   0  -6  -1    8.70    6.02
   0   6  -1    3.72    5.51
   0   6   0  539.50   32.29
   0  -6   0  592.11   34.19
   0  -6   0  525.51   26.02
   0  -6   0  522.36   24.12
   0   6   0  526.63   26.85
   0   6   0  527.83   25.04
   0   6   1    4.57    7.64
   0   6   1   -1.92    7.19
   0  -6   1    5.56    8.14
   0  -6   1   11.92    7.49
   0  -6   1    2.94    3.96
   0   6   1    8.08    6.24
   0   6   2  987.79   45.14
   0  -6   2  909.95   43.40
   0   6   2  981.93   44.57
   0  -6   2 1028.28   42.86
   0   6   2  956.31   26.89
   0   6   3   14.00    9.63
   0  -6   3    2.77    9.80
   0   6   3    2.92    7.76
   0  -6   3    0.83    7.81
   0  -6   3   -3.47    5.38
   0   6   4  706.74   40.71
   0   6   4  738.65   41.48
   0  -6   4  754.06   40.17
   0   6   4  680.01   22.00
   0  -6   4  626.02   29.24
   0   6   5    7.63    9.66
   0   6   5    6.02    8.41
   0  -6   5    5.69    9.77
   0  -6   5    3.93    6.32
   0   6   6  412.18   34.97
   0  -6   6  443.90   35.50
   0   6   6  410.58   34.10
   0   6   7   23.09   14.97
   0  -6   7    7.77   12.59
   0   6   7   -5.28   11.03
   0   7  -7   -9.11   12.68
   0  -7  -7   -5.36   11.97
   0  -7  -7  -10.40   14.42
   0  -7  -6   60.27   15.24
   0   7  -6   55.12   16.24
   0  -7  -6   36.13   15.78
   0  -7  -5   26.82   12.42
   0  -7  -5    4.59   10.84
   0   7  -5    5.70    7.64
   0  -7  -4  251.02   25.98
   0  -7  -4  337.65   30.51
   0   7  -4  268.58   28.31
   0   7  -4  234.44   18.34
   0   7  -4  233.81   24.01
   0   7  -3    4.54    7.94
   0   7  -3    5.62   10.17
   0  -7  -3  -18.80   13.11
   0   7  -3    1.55    4.85
   0   7  -2  336.98   28.54
   0  -7  -2  344.91   27.08
   0  -7  -2  396.69   31.09
   0  -7  -2  333.35   24.30
   0   7  -2  364.26   24.01
   0  -7  -1   -3.49    7.51
   0   7  -1    1.89    5.83
   0   7  -1    3.58    9.11
   0  -7  -1    7.31   10.57
   0  -7  -1    4.21    6.36
   0  -7  -1   -2.96    5.80
   0   7  -1    3.61    4.82
   0   7   0 1346.60   57.18
   0  -7   0 1369.78   57.92
   0  -7   0 1220.06   41.75
   0  -7   0 1300.24   46.33
   0   7   0 1213.97   46.30
   0   7   0 1327.23   44.97
   0   7   1    0.47    9.39
   0   7   1   -8.37    9.60
   0  -7   1    3.15    9.28
   0  -7   1    2.20    5.55
   0  -7   1    3.90    4.66
   0   7   1   -1.74    7.32
   0   7   2  212.66   23.37
   0   7   2  244.22   23.95
   0  -7   2  227.53   23.97
   0  -7   2  250.85   22.62
   0   7   2  235.02   11.45
   0   7   3    2.32    9.14
   0  -7   3   10.08   10.49
   0  -7   3   -5.01    8.45
   0  -7   3    3.09    6.48
   0   7   4  326.94   29.91
   0   7   4  315.69   29.12
   0  -7   4  282.16   26.67
   0  -7   4  288.44   20.39
   0   7   5  -11.03   12.37
   0  -7   5    8.49   10.86
   0   7   5  -14.84   13.59
   0   7   6   88.24   18.81
   0  -7   6   90.89   19.39
   0   7   6   84.65   18.91
   0   7   7    7.21   11.65
   0  -7   7  -20.26   14.76
   0   7   7   12.76   14.28
   0   8  -7   -9.61   15.35
   0  -8  -6  -12.59   13.53
   0   8  -6    5.75   13.32
   0   8  -6   17.68   16.08
   0  -8  -6    1.20   13.66
   0  -8  -5   -5.19   12.98
   0   8  -5    9.51   10.78
   0   8  -5    1.17   12.64
   0  -8  -5   -4.02   12.08
   0  -8  -4   36.82   13.24
   0   8  -4   15.82    8.72
   0  -8  -4   29.61   14.21
   0   8  -4   34.75   15.43
   0  -8  -3   17.13   11.51
   0   8  -3    0.41    8.14
   0   8  -3   -4.01    5.46
   0  -8  -3   15.48   13.83
   0   8  -3   -2.68   10.84
   0  -8  -2  119.26   19.27
   0   8  -2  142.94   16.19
   0   8  -2  137.31   20.75
   0  -8  -2  135.32   21.76
   0  -8  -2  167.16   18.69
   0   8  -1   -2.45    6.77
   0  -8  -1   -6.64    8.97
   0  -8  -1   -3.09    9.45
   0   8  -1   -0.30   10.70
   0  -8  -1   16.81    8.87
   0   8  -1   13.59    6.96
   0   8   0    7.66    6.38
   0   8   0    9.28   11.24
   0  -8   0   12.07   10.96
   0  -8   0    4.06    7.44
   0  -8   0   -4.92    5.93
   0   8   0   11.78    7.97
   0   8   1   12.34   12.32
   0   8   1   20.03   11.94
   0  -8   1   -6.26   10.03
   0  -8   1    9.14    7.30
   0   8   1    5.96    8.89
   0   8   1    8.47    7.14
   0   8   2  140.52   21.37
   0  -8   2  135.82   21.15
   0   8   2  120.36   21.35
   0  -8   2  151.66   19.80
   0   8   2  160.47   21.01
   0   8   3   10.42   11.03
   0   8   3   13.92   11.47
   0  -8   3   20.49   12.71
   0  -8   3    1.06    8.87
   0   8   3    1.68   10.21
   0  -8   3    6.23    7.13
   0   8   4   31.03   15.41
   0   8   4   40.90   14.01
   0  -8   4   30.66   12.54
   0  -8   4   33.57    9.64
   0   8   5  -12.82   14.59
   0   8   5  -10.63   13.16
   0  -8   5  -20.80   12.27
   0   8   6   11.51   14.80
   0   8   6    5.94   13.41
   0  -8   6    4.45   12.81
   0   8   6   21.86   15.78
   0  -8   7   -2.13   13.34
   0   9  -6   60.75   19.22
   0  -9  -5   -7.90   15.08
   0   9  -5   -3.00   14.25
   0   9  -5   13.01   12.57
   0  -9  -5  -20.33   14.07
   0   9  -4   31.32   16.82
   0  -9  -4   32.85   15.41
   0   9  -4   41.17   12.71
   0  -9  -4   16.20   13.73
   0  -9  -3   28.63   16.14
   0   9  -3   21.50   14.27
   0   9  -3   21.83   11.54
   0  -9  -3   23.09   15.32
   0  -9  -2  672.07   43.98
   0   9  -2  662.93   46.07
   0  -9  -2  768.10   50.28
   0  -9  -2  737.44   40.62
   0   9  -2  741.76   38.97
   0  -9  -1    9.93   12.39
   0   9  -1   17.66    9.15
   0  -9  -1   11.85   12.42
   0   9  -1  -14.03   13.76
   0  -9  -1   -2.63    6.70
   0   9  -1   -0.60    5.84
   0   9   0  371.73   33.20
   0  -9   0  348.61   33.42
   0  -9   0  357.73   25.44
   0   9   0  311.88   24.51
   0   9   0  391.23   25.06
   0   9   1    2.38   12.22
   0  -9   1   17.33   13.16
   0  -9   1    1.11    7.09
   0   9   1    5.82    6.27
   0   9   1   -2.92    8.91
   0   9   2  702.63   46.83
   0   9   2  691.89   47.15
   0  -9   2  660.61   45.47
   0  -9   2  751.46   37.55
   0   9   2  824.98   47.42
   0   9   3   -0.22   10.57
   0  -9   3   20.71   14.48
   0   9   3    9.20   12.56
   0  -9   3   -7.24   12.46
   0   9   3   -6.82   10.72
   0  -9   3   -4.92    7.53
   0   9   4   40.72   16.10
   0  -9   4    9.83   12.34
   0   9   4   27.83   14.81
   0  -9   4   40.41   15.66
   0   9   4   71.99   20.38
   0   9   5   24.88   15.63
   0   9   5  -19.78   14.89
   0  -9   5   -1.67   12.42
   0   9   5   -0.84   13.29
   0  -9   6   61.76   18.92
   0  10  -5   -0.02   11.56
   0 -10  -4  412.64   41.57
   0  10  -4  387.57   40.81
   0 -10  -4  378.56   37.26
   0  10  -4  384.43   32.47
   0  10  -3   10.49   10.37
   0 -10  -3   -0.34   15.29
   0 -10  -3  -10.13   13.03
   0  10  -3    0.52   12.02
   0 -10  -2  231.17   28.42
   0  10  -2  203.66   20.95
   0 -10  -2  175.50   21.99
   0 -10  -2  173.80   26.32
   0  10  -2  222.49   29.32
   0  10  -1  -16.45   14.04
   0 -10  -1    7.67   11.94
   0 -10  -1    9.44   15.34
   0 -10  -1   -2.43    9.68
   0  10   0  302.61   32.50
   0 -10   0  337.15   34.15
   0 -10   0  338.50   26.15
   0  10   0  335.64   26.88
   0  10   1    2.58   10.16
   0 -10   1   -2.40   12.04
   0 -10   1  -11.16    8.56
   0  10   1    1.26    9.80
   0  10   2  229.26   29.21
   0 -10   2  255.42   30.74
   0  10   2  194.79   27.41
   0  10   2  212.19   26.26
   0  10   3  -19.09   13.44
   0  10   3    3.84   12.56
   0 -10   3  -30.38   16.50
   0 -10   3  -10.19    9.96
   0  10   3   -9.95   12.15
   0  10   4  385.49   39.25
   0  10   4  436.98   42.29
   0 -10   4  404.19   40.26
   0 -10   4  331.78   34.70
   0  10   4  428.12   41.20
   0 -10   5   14.81   14.46
   0  10   5    2.97   14.26
   0 -11  -3    5.75   12.10
   0  11  -3   -0.43   13.54
   0 -11  -3   -7.62   13.21
   0 -11  -2    4.36   13.27
   0 -11  -2   10.70   11.58
   0 -11  -2   19.56   15.56
   0  11  -2   -1.97   12.92
   0 -11  -1   -3.60   13.24
   0  11  -1   -5.66   13.77
   0 -11  -1    2.78   11.15
   0 -11   0   22.70   15.84
   0 -11   0   29.55   14.18
   0  11   0   37.90   17.44
   0 -11   1   14.36   15.71
   0  11   1   21.37   14.14
   0  11   1   20.21   13.98
   0 -11   2    0.35   12.94
   0  11   2  -11.06   14.35
   0  11   2   -2.48   12.30
   0  11   3  -21.46   15.07
   0 -11   3   -0.36   13.86
   0  11   3  -13.19   17.54
   0  11   3  -21.81   14.05
   0 -11   4   31.38   15.27
   0  11   4   39.13   18.66
   0 -11   5    9.60   17.12
   0  12   3    7.74   12.60
   1   0  -8   19.51   12.42
  -1   0  -8   -5.85   12.30
  -1   0  -7   -6.80    9.57
   1   0  -7  -16.75   12.22
   1   0  -6    7.54   10.63
  -1   0  -6  -15.65   11.01
   1   0  -5   12.43    8.80
  -1   0  -5    0.72    7.15
  -1   0  -5    4.25    7.13
   1   0  -4    3.18    6.14
  -1   0  -4   -1.83    6.26
  -1   0  -4   12.86    7.10
  -1   0  -4    4.70    4.43
   1   0  -4   -0.26    4.60
   1   0  -3    6.46    4.63
  -1   0  -3    1.28    5.30
  -1   0  -3    1.27    4.49
  -1   0  -3    0.99    4.72
   1   0  -3   -2.09    5.12
   1   0  -3    4.65    3.77
  -1   0  -3    3.01    3.09
   1   0  -3    3.02    3.32
  -1   0  -2   -3.73    3.60
   1   0  -2    4.91    3.92
   1   0  -2    0.30    3.99
   1   0  -2    4.54    3.61
  -1   0  -2    2.13    3.85
   1   0  -2    2.29    4.70
  -1   0  -2   -0.73    3.22
  -1   0  -2   -0.29    3.94
   1   0  -2    1.88    3.21
   1   0  -2    3.71    3.42
  -1   0   2    2.01    3.94
   1   0   2    0.08    4.10
  -1   0   2    0.48    3.26
  -1   0   2    4.08    3.85
   1   0   2    0.61    3.23
   1   0   2   -1.64    3.66
   1   0   2    2.66    4.09
  -1   0   2    4.83    3.30
  -1   0   3    6.96    6.04
   1   0   3    6.66    5.68
  -1   0   3    8.08    5.03
   1   0   3   -2.42    4.61
   1   0   3    2.00    4.77
  -1   0   3    9.28    5.43
   1   0   3   -0.56    5.19
   1   0   4   -0.07    5.85
  -1   0   4   -8.76    7.04
   1   0   4   -3.73    6.24
  -1   0   4    5.94    6.88
  -1   0   5    2.86    7.08
   1   0   5   16.86    8.35
   1   0   5    8.66    8.07
  -1   0   5    2.33    8.41
   1   0   6    4.54    9.56
  -1   0   6   14.78   10.24
   1   0   6   -0.79    9.20
  -1   0   6   13.86   10.61
  -1   0   7    7.74   10.00
   1   0   7   -2.95   10.17
  -1   0   7   -8.72   10.16
   1   0   7    2.02    9.70
  -1   0   8   -1.36   12.13
   1   0   8   -4.46   12.02
   1   0   8  -18.59   13.84
  -1   0   8  -13.62   13.16
  -1  -1  -8  102.67   19.01
  -1   1  -8   94.87   18.98
   1   1  -8   92.04   17.95
   1  -1  -8   94.12   19.15
   1  -1  -7   48.04   13.95
  -1   1  -7   76.55   16.45
  -1  -1  -7   67.40   15.56
   1   1  -7   54.20   15.80
  -1   1  -6  299.69   25.51
   1   1  -6  289.32   25.13
   1  -1  -6  283.01   24.56
  -1  -1  -6  322.83   26.55
  -1   1  -6  291.53   26.64
  -1   1  -5  437.13   27.80
   1   1  -5  383.12   26.03
   1  -1  -5  424.94   27.05
  -1  -1  -5  399.34   26.39
  -1   1  -5  390.37   27.17
  -1  -1  -5  381.90   19.68
   1  -1  -5  364.92   20.42
   1   1  -5  359.49   27.20
  -1  -1  -4  679.54   31.19
   1   1  -4  699.03   31.35
   1  -1  -4  747.57   32.22
  -1   1  -4  649.18   30.64
  -1   1  -4  665.15   28.52
  -1  -1  -4  676.29   24.44
   1  -1  -4  709.02   26.15
  -1   1  -4  717.81   28.59
   1   1  -4  687.07   32.43
   1   1  -4  698.38   29.53
   1   1  -4  703.52   29.63
  -1   1  -4  669.39   32.11
  -1  -1  -3    8.38    4.74
   1  -1  -3   16.58    5.72
   1  -1  -3   13.09    5.59
  -1   1  -3   23.29    6.84
   1  -1  -3   12.84    6.02
  -1  -1  -3   10.04    5.70
   1   1  -3   14.33    5.75
  -1   1  -3   11.75    6.34
   1   1  -3   25.67    7.75
  -1  -1  -3    4.98    4.59
  -1   1  -3   10.98    4.45
   1   1  -3   22.67    5.52
  -1  -1  -3   17.87    3.47
   1   1  -3   13.62    4.73
   1  -1  -3   13.70    3.86
   1  -1  -3    8.22    4.68
  -1   1  -2 1806.40   45.66
  -1  -1  -2 1905.81   46.40
   1   1  -2 1807.38   45.83
   1  -1  -2 1846.68   46.91
  -1  -1  -2 1845.44   46.71
   1  -1  -2 1796.88   45.86
   1  -1  -2 1774.97   46.05
  -1  -1  -2 1848.50   46.18
  -1   1  -2 1847.97   46.80
  -1   1  -2 1742.84   41.15
  -1   1  -2 1784.78   47.23
   1   1  -2 1812.50   46.41
   1   1  -2 1829.85   43.65
   1  -1  -2 1834.27   40.65
  -1  -1  -2 1823.05   37.71
   1  -1  -2 1815.98   44.29
   1   1  -2 1785.90   45.32
  -1  -1  -1  303.87   11.73
   1  -1  -1  321.74   11.88
  -1  -1  -1  303.22   12.25
   1  -1  -1  317.61   12.34
   1  -1  -1  337.05   12.88
   1   1  -1  297.46   12.04
  -1  -1  -1  294.13   11.80
  -1   1  -1  304.81   12.29
  -1  -1  -1  322.26   12.80
   1  -1  -1  314.69   11.96
   1   1  -1  294.78   11.43
  -1   1  -1  294.29   12.22
  -1  -1  -1  300.57   12.57
   1   1  -1  291.46   11.11
  -1   1  -1  309.78   11.27
  -1   1  -1  302.72    8.85
   1   1  -1  292.02   11.97
   1  -1  -1  310.36   10.80
  -1   1  -1  319.49   12.86
   1   1  -1  294.85   11.63
   1   1  -1  282.67   10.87
  -1   1   1  441.43   14.41
   1   1   1  411.72   14.42
   1   1   1  413.96   14.12
   1  -1   1  424.66   14.25
  -1  -1   1  405.48   14.22
  -1   1   1  438.86   14.90
  -1   1   1  423.50   14.30
   1   1   1  389.16   14.05
   1   1   1  386.43   14.90
   1  -1   1  438.62   14.93
  -1  -1   1  407.39   13.44
   1   1   1  410.24   12.99
   1  -1   1  398.47   14.54
  -1  -1   1  401.60   14.00
   1  -1   1  404.06   10.78
  -1   1   1  413.39   13.18
  -1  -1   1  398.07   13.05
   1   1   2 2015.37   48.55
  -1  -1   2 1967.71   48.62
   1  -1   2 1935.11   48.37
  -1   1   2 1976.76   48.35
   1   1   2 1958.51   48.71
  -1   1   2 1999.75   49.07
   1   1   2 1954.83   48.71
  -1   1   2 1980.58   48.70
   1   1   2 1955.50   49.77
   1  -1   2 1957.45   49.51
  -1  -1   2 2021.02   48.83
  -1  -1   2 1968.11   46.16
   1   1   2 1933.21   47.77
  -1   1   2 1972.79   48.96
  -1   1   2 1947.96   43.18
  -1  -1   2 1951.09   49.15
   1  -1   2 1900.20   49.48
  -1  -1   3   -4.16    5.90
   1   1   3    9.44    6.34
  -1   1   3    8.62    6.00
   1  -1   3    2.68    4.79
  -1   1   3   20.81    6.48
   1  -1   3   10.89    4.90
  -1  -1   3   10.03    5.68
  -1   1   3    6.10    5.07
  -1  -1   3   10.33    5.64
   1   1   3    9.45    5.61
   1  -1   3    7.33    5.49
   1   1   3   -1.15    4.41
  -1  -1   3    8.11    5.81
   1  -1   3   10.24    6.33
  -1   1   3   14.86    4.68
  -1   1   4  778.15   33.72
   1  -1   4  760.12   33.54
  -1  -1   4  766.39   33.70
   1   1   4  795.60   34.04
  -1  -1   4  831.91   35.44
   1  -1   4  835.98   35.70
   1   1   5  440.40   27.45
   1  -1   5  398.89   26.71
  -1  -1   5  428.84   27.14
  -1   1   5  408.94   26.71
   1  -1   5  392.65   27.13
   1   1   5  388.92   26.91
  -1  -1   5  362.48   26.01
  -1  -1   6  255.36   24.07
   1  -1   6  217.02   21.64
  -1   1   6  302.03   25.58
   1   1   6  209.15   22.36
   1   1   6  299.03   26.31
   1  -1   6  258.26   24.85
  -1   1   6  245.66   24.71
  -1  -1   6  299.38   26.02
   1  -1   7   95.27   17.81
  -1  -1   7   70.55   16.09
   1   1   7   93.32   18.04
  -1   1   7   59.60   15.39
  -1  -1   7   63.94   15.35
   1   1   7   65.84   15.19
   1  -1   7   63.39   15.48
  -1   1   7   82.47   17.34
  -1  -1   8   73.84   17.32
   1  -1   8  110.28   20.90
   1   1   8  115.04   20.61
  -1   1   8   88.47   18.54
   1  -1   8  106.34   19.80
  -1   1   8  110.38   20.95
   1   1   8   66.45   18.31
  -1  -1   8   74.16   17.79
   1   1   9   35.26   17.49
   1  -2  -8   89.39   20.67
  -1  -2  -8   85.56   16.94
   1   2  -8   67.24   17.53
  -1   2  -8   80.87   19.40
  -1   2  -7   31.83   15.21
  -1   2  -7   15.00   10.19
   1   2  -7   30.34   13.93
   1  -2  -7   20.02   11.10
  -1  -2  -7   26.25   12.24
   1   2  -7   31.99    8.51
  -1   2  -7   22.39    8.06
   1  -2  -6  409.02   29.95
  -1   2  -6  400.30   30.08
   1   2  -6  404.50   30.51
  -1  -2  -6  417.88   30.19
   1   2  -6  395.00   22.70
  -1   2  -6  385.16   23.98
   1   2  -6  495.18   34.20
  -1   2  -6  431.77   31.97
  -1   2  -5   65.70   12.52
   1   2  -5  113.86   15.99
  -1  -2  -5   85.07   13.93
  -1   2  -5   97.37   14.57
   1   2  -5  104.33   15.68
   1  -2  -5   91.07   13.63
   1   2  -5   88.83    9.97
  -1  -2  -5   78.29    8.51
   1   2  -4 1087.33   42.34
  -1  -2  -4 1066.23   41.78
   1  -2  -4 1174.52   43.13
  -1   2  -4 1123.06   42.76
  -1   2  -4 1088.08   36.37
   1   2  -4 1132.37   34.37
   1   2  -4 1135.01   38.72
   1   2  -4 1115.59   43.57
  -1   2  -4 1114.46   43.76
  -1   2  -4 1123.07   36.48
  -1  -2  -4 1112.54   38.42
  -1   2  -3  584.00   26.84
   1   2  -3  602.49   27.21
   1  -2  -3  643.72   27.06
  -1  -2  -3  595.95   27.37
   1  -2  -3  635.73   28.07
  -1  -2  -3  577.34   26.00
   1  -2  -3  600.01   26.79
  -1  -2  -3  542.25   25.76
   1   2  -3  596.39   27.60
  -1   2  -3  647.04   28.28
  -1   2  -3  644.49   23.84
   1   2  -3  595.60   20.78
   1   2  -3  560.08   26.32
  -1   2  -3  637.87   27.82
  -1  -2  -3  611.49   23.34
  -1   2  -3  639.68   28.33
  -1   2  -3  627.82   22.29
   1   2  -3  588.04   26.62
   1   2  -3  573.22   23.43
   1  -2  -3  627.19   24.40
   1   2  -3  597.06   27.56
  -1  -2  -2 1788.88   47.42
  -1  -2  -2 1719.04   45.52
   1  -2  -2 1755.22   46.10
   1  -2  -2 1806.65   47.49
  -1   2  -2 1712.65   46.86
   1   2  -2 1755.89   47.08
  -1  -2  -2 1740.52   46.03
   1  -2  -2 1788.46   46.58
   1  -2  -2 1791.77   47.71
  -1  -2  -2 1762.87   47.52
  -1   2  -2 1635.48   45.71
   1   2  -2 1661.90   43.62
  -1   2  -2 1639.71   42.53
   1   2  -2 1673.84   44.83
   1   2  -2 1706.99   39.45
  -1  -2  -2 1722.61   39.87
   1   2  -2 1614.72   41.65
   1  -2  -2 1769.62   41.89
  -1   2  -2 1689.76   46.84
  -1   2  -2 1643.03   38.85
   1   2  -2 1744.04   46.11
   1  -2  -1  723.03   23.93
   1  -2  -1  756.69   23.57
  -1  -2  -1  718.44   23.27
  -1  -2  -1  707.48   23.85
  -1  -2  -1  748.17   23.87
   1   2  -1  753.70   24.42
  -1  -2  -1  730.52   24.50
  -1   2  -1  747.66   24.48
   1  -2  -1  755.51   23.74
   1  -2  -1  771.82   25.03
  -1   2  -1  740.75   23.27
  -1  -2  -1  763.11   24.69
   1   2  -1  749.84   22.19
  -1   2  -1  745.73   18.36
   1  -2  -1  750.24   23.01
   1   2  -1  729.21   21.44
  -1   2  -1  754.52   23.91
   1   2  -1  760.95   22.35
  -1   2  -1  730.73   23.87
   1  -2   0 1009.28   30.44
  -1   2   0 1023.31   30.56
  -1  -2   0 1010.03   30.60
   1   2   0 1036.47   30.65
  -1  -2   0  994.91   29.71
   1  -2   0 1006.01   29.87
   1  -2   0 1022.77   30.65
  -1  -2   0 1023.14   30.72
   1   2   0 1058.57   30.35
   1   2   0  991.68   30.54
  -1   2   0 1039.34   30.17
  -1   2   0 1021.02   30.68
   1  -2   0 1051.17   25.05
  -1   2   0 1046.75   29.90
  -1  -2   0 1021.27   27.47
   1   2   0 1001.01   27.25
   1   2   0 1105.47   27.99
   1   2   0 1078.86   24.26
   1   2   1  879.08   27.11
  -1   2   1  917.28   27.64
  -1   2   1  890.87   26.54
   1   2   1  909.57   26.79
   1  -2   1  898.50   27.22
   1   2   1  924.06   27.92
  -1   2   1  901.57   26.88
  -1  -2   1  864.29   26.98
   1   2   1  891.62   26.85
  -1   2   1  911.98   27.98
  -1  -2   1  886.54   24.45
  -1  -2   1  839.65   23.96
   1  -2   1  899.47   25.96
   1  -2   1  879.32   27.14
  -1  -2   1  870.33   24.96
  -1   2   1  951.63   26.38
   1   2   1  946.50   28.15
   1  -2   1  877.95   26.95
  -1  -2   1  918.07   21.51
  -1  -2   1  863.82   24.70
  -1   2   1  942.52   23.05
  -1   2   2 1628.13   44.24
   1   2   2 1632.59   44.53
   1  -2   2 1561.37   43.29
   1   2   2 1644.70   44.10
  -1  -2   2 1576.15   43.45
  -1   2   2 1634.97   43.97
  -1   2   2 1617.51   44.32
   1   2   2 1614.56   44.10
   1  -2   2 1608.99   44.59
   1   2   2 1579.59   45.32
  -1  -2   2 1632.23   42.91
  -1   2   2 1614.35   44.16
   1  -2   2 1507.70   36.36
   1  -2   2 1585.40   44.38
  -1   2   2 1537.10   35.84
   1   2   2 1621.01   41.67
   1   2   2 1581.23   31.74
  -1  -2   2 1535.82   39.50
  -1  -2   2 1639.78   43.88
   1  -2   3  496.06   23.96
   1   2   3  495.00   24.56
   1   2   3  492.24   23.60
  -1   2   3  515.90   24.36
  -1   2   3  522.76   25.05
  -1  -2   3  481.70   23.64
  -1   2   3  558.03   25.70
   1   2   3  445.15   22.99
   1   2   3  501.99   25.33
  -1  -2   3  459.29   23.22
   1  -2   3  510.11   24.64
  -1   2   3  520.81   25.14
  -1  -2   3  437.11   20.24
   1  -2   3  462.80   24.57
  -1   2   3  509.84   17.88
  -1  -2   3  453.63   23.41
  -1   2   3  500.21   23.89
   1   2   3  458.31   23.23
   1   2   4 1159.45   43.82
  -1   2   4 1153.83   43.98
  -1   2   4 1150.81   43.64
   1   2   4 1171.10   44.11
  -1  -2   4 1102.26   43.24
   1  -2   4 1212.58   44.98
  -1   2   4 1139.80   34.18
   1   2   5   87.60   14.00
   1  -2   5  104.43   14.49
  -1  -2   5   92.59   14.18
  -1   2   5  113.48   14.78
   1  -2   5   98.21   14.74
  -1  -2   5  105.05   15.74
  -1  -2   6  425.74   30.80
   1  -2   6  417.22   30.54
  -1   2   6  413.49   30.70
   1   2   6  437.75   31.04
  -1  -2   6  417.00   31.73
   1   2   6  469.21   33.16
   1  -2   6  408.54   30.95
  -1  -2   7   18.79   11.73
  -1   2   7   11.69    9.20
   1   2   7   25.99   11.70
   1  -2   7   40.17   13.39
  -1  -2   7   26.56   12.70
   1  -2   7    4.88   10.54
   1   2   7   38.84   14.60
  -1   2   7   28.44   13.75
   1  -2   8   75.10   19.00
  -1   2   8   81.46   18.84
  -1  -2   8   64.37   17.24
   1   2   8   81.82   18.34
   1  -2   8  102.84   20.62
  -1  -2   8   84.62   20.30
   1   2   8   92.68   19.09
  -1   2   8   93.22   18.83
   1   2   9    4.88   14.24
   1   3  -9   20.28   15.35
  -1   3  -9  -18.01   17.20
  -1  -3  -8   33.74   14.43
   1  -3  -8   51.19   15.04
   1   3  -8   47.65   16.56
   1  -3  -8   60.97   19.02
  -1  -3  -8   36.64   15.73
  -1   3  -7   17.08   13.59
   1  -3  -7   31.72   12.27
   1   3  -7   24.83   12.83
  -1  -3  -7    0.98   10.56
  -1   3  -7   11.94   10.98
   1   3  -7   25.60   12.21
  -1   3  -7   32.24    9.62
   1  -3  -7   17.82   12.45
  -1  -3  -7   11.63   12.74
   1   3  -6   61.67   14.84
  -1   3  -6   35.79   11.65
  -1  -3  -6   42.25   12.00
   1   3  -6   54.99   13.40
  -1   3  -6   55.54   15.40
   1  -3  -6   74.16   14.49
  -1   3  -6   30.66    7.46
   1   3  -6   45.59    8.55
  -1  -3  -6   56.02   14.15
   1  -3  -6   40.66   11.52
  -1  -3  -5   20.14   10.26
   1   3  -5   24.45   12.42
   1  -3  -5   15.00    8.75
  -1   3  -5   14.29    9.11
  -1  -3  -5   -1.54    8.31
   1  -3  -5   12.46    8.98
  -1   3  -5   10.61    5.39
   1   3  -5    3.54    4.86
  -1  -3  -4   32.23    9.69
  -1   3  -4   33.03    9.51
   1   3  -4   12.12    7.56
   1  -3  -4   18.07    7.24
  -1  -3  -4   40.65   10.85
   1  -3  -4   32.03    9.07
  -1   3  -4   23.13    6.65
   1   3  -4   34.85    9.43
   1   3  -4   20.41    5.63
   1  -3  -4   23.05    6.11
   1   3  -4   20.16    5.94
  -1  -3  -4   22.43    6.49
  -1   3  -4   27.66    6.23
   1  -3  -3  271.46   18.46
  -1  -3  -3  270.56   18.41
  -1  -3  -3  265.81   19.94
   1  -3  -3  310.61   21.52
  -1   3  -3  281.45   16.59
   1   3  -3  269.30   14.70
   1   3  -3  283.20   17.53
   1   3  -3  277.22   18.71
   1  -3  -3  263.97   15.02
  -1  -3  -3  273.95   14.35
   1   3  -3  316.29   20.29
  -1   3  -3  276.72   19.27
   1  -3  -2   -1.05    5.42
   1  -3  -2    3.89    4.21
   1   3  -2    9.98    5.92
  -1   3  -2   10.85    5.92
  -1  -3  -2   15.79    6.09
  -1  -3  -2   11.17    5.56
   1  -3  -2    7.26    5.44
   1   3  -2   12.45    6.04
  -1   3  -2    3.89    4.59
  -1  -3  -2   20.57    5.73
  -1  -3  -2   21.35    7.16
   1  -3  -2    6.03    5.94
  -1  -3  -2   16.95    7.69
   1   3  -2    1.82    4.42
  -1   3  -2    3.53    3.20
   1   3  -2    2.62    4.65
  -1   3  -2    5.29    4.31
  -1   3  -2    0.48    4.39
   1  -3  -2    0.76    2.99
  -1  -3  -2   13.83    3.24
  -1   3  -1   71.62    8.56
   1   3  -1   77.94    7.77
   1  -3  -1   76.57    8.90
   1  -3  -1   91.08    9.43
  -1  -3  -1   61.01    7.87
  -1  -3  -1   77.11    8.76
  -1  -3  -1   80.73    8.82
   1   3  -1   84.61    9.88
  -1   3  -1   79.23    9.11
  -1   3  -1   88.66    9.57
   1   3  -1   81.37    9.35
  -1  -3  -1   82.59    9.97
   1  -3  -1   76.75    9.55
   1  -3  -1   80.41    8.74
   1  -3  -1   88.72    8.58
   1   3  -1   71.06    7.47
  -1   3  -1   79.60    5.50
  -1   3  -1   83.12    8.80
   1   3  -1   72.79    6.73
  -1  -3  -1   83.79    9.07
   1   3  -1   77.91    6.16
  -1   3  -1   71.14    4.71
   1  -3   0  288.09   17.65
   1   3   0  311.83   17.93
  -1  -3   0  312.90   17.97
  -1   3   0  288.39   17.45
   1  -3   0  264.03   17.23
  -1  -3   0  302.82   17.10
   1   3   0  313.60   18.01
   1   3   0  323.35   17.74
  -1   3   0  274.80   16.94
  -1  -3   0  293.04   17.96
  -1   3   0  286.73   16.85
   1  -3   0  278.97   16.62
  -1   3   0  263.31   15.89
  -1  -3   0  308.14   14.69
   1  -3   0  283.30   13.02
   1   3   0  305.58   15.60
   1   3   0  340.96   15.59
   1   3   0  330.94   13.19
  -1   3   1   83.84    9.55
  -1  -3   1   79.76    7.50
   1   3   1   70.42    8.66
   1   3   1   96.54    9.79
  -1   3   1   88.73   10.33
  -1   3   1   94.39   10.35
   1   3   1   88.14    9.59
   1  -3   1   98.31   10.31
  -1  -3   1   77.51    9.42
  -1  -3   1   77.47    8.36
   1  -3   1   76.92    8.61
  -1   3   1   93.37    8.58
  -1  -3   1   78.58    7.11
  -1  -3   1   85.32    8.40
   1  -3   1   70.06    7.94
   1   3   1   78.64    8.44
   1  -3   1   78.61    5.33
  -1  -3   1   78.17    6.13
   1   3   1   84.95    4.30
   1  -3   1   92.04    9.35
  -1   3   1   92.18    6.57
  -1   3   2   14.85    6.28
  -1  -3   2   14.96    5.63
  -1  -3   2   11.12    4.90
   1   3   2   25.05    6.98
   1  -3   2   17.93    6.28
   1   3   2   12.47    6.01
   1  -3   2   11.98    4.84
  -1   3   2   21.79    6.66
   1  -3   2   14.52    6.99
  -1   3   2    6.23    4.85
   1   3   2   23.35    6.63
   1   3   2   25.62    6.86
  -1   3   2   19.33    7.05
  -1  -3   2   12.72    6.58
  -1   3   2   14.91    5.86
   1   3   2   30.58    6.79
   1  -3   2    8.97    4.32
  -1  -3   2    9.74    4.12
  -1  -3   2   12.37    5.99
   1  -3   2    9.58    4.76
  -1   3   2   14.39    4.80
   1  -3   2   11.76    3.53
  -1  -3   2    6.01    2.30
  -1  -3   2    8.28    4.69
  -1   3   3  272.49   19.75
   1   3   3  291.61   19.66
  -1   3   3  306.47   19.74
   1   3   3  287.56   19.17
  -1  -3   3  295.07   19.11
   1  -3   3  289.57   19.52
   1  -3   3  269.05   14.28
   1   3   3  299.52   17.79
  -1  -3   3  284.36   15.99
   1   3   3  275.90    9.95
  -1   3   3  284.92   12.91
  -1   3   4   10.64    8.26
   1   3   4   25.53    8.73
  -1   3   4    9.49    8.14
   1   3   4   26.10    8.56
  -1  -3   4    9.55    6.96
   1  -3   4   15.12   10.02
  -1  -3   4   23.33    7.06
  -1   3   4   16.57    4.45
  -1   3   5    7.33    7.85
   1   3   5   -4.06    8.62
  -1   3   5    3.38    7.67
   1   3   5   20.73    9.37
   1  -3   5    0.11    8.04
  -1  -3   5   11.87    9.35
   1  -3   6   40.87   11.48
  -1   3   6   44.56   12.22
   1   3   6   29.72   10.82
  -1  -3   6   50.59   12.83
  -1  -3   6   41.06   11.95
   1  -3   6   44.04   13.07
  -1   3   7    3.14   10.55
   1   3   7   22.06   12.28
   1  -3   7    4.67   10.42
  -1  -3   7   41.63   14.67
   1  -3   7   31.41   14.80
  -1  -3   7   41.27   14.84
   1   3   7   23.69   10.55
   1   3   8   57.29   16.85
  -1  -3   8   24.95   13.72
   1  -3   8   32.04   14.80
  -1   3   8   28.90   14.15
  -1  -3   8   56.32   16.92
   1  -3   8   33.92   14.87
  -1   3   8   27.28   15.40
   1   3   8   30.86   15.64
   1   3   9   16.99   14.96
   1   4  -9   20.97   16.10
  -1   4  -9   20.45   14.65
   1  -4  -8   42.23   14.99
  -1   4  -8   52.34   18.48
  -1  -4  -8   80.76   18.73
   1   4  -8   56.09   16.15
  -1   4  -8   64.19   17.57
  -1  -4  -8   36.30   14.51
   1  -4  -8   71.09   19.24
   1   4  -7   -2.30   11.11
  -1  -4  -7   25.52   12.65
   1  -4  -7   11.56   11.96
  -1   4  -7    6.15   11.04
  -1   4  -7    4.56    9.97
   1   4  -7   17.57   11.00
   1  -4  -7   19.28   11.83
  -1  -4  -7    0.62   11.72
  -1   4  -6  178.37   21.74
  -1  -4  -6  140.24   18.74
   1  -4  -6  121.47   18.00
   1   4  -6  155.31   21.18
   1   4  -6  154.27   19.03
  -1   4  -6  143.07   18.44
  -1   4  -6  142.80   15.64
   1   4  -6  121.05   13.11
   1  -4  -6  158.96   21.35
  -1  -4  -6  144.38   20.94
   1   4  -5   39.90   12.08
  -1   4  -5   72.38   14.33
   1  -4  -5   64.77   13.13
  -1  -4  -5   52.13   12.17
   1  -4  -5   56.60   13.40
  -1  -4  -5   44.48   12.55
   1   4  -5   74.33   12.71
   1   4  -5   42.92    8.57
  -1   4  -5   50.04   10.94
  -1   4  -5   46.16    9.35
   1  -4  -4  167.15   17.88
  -1   4  -4  186.23   18.40
  -1  -4  -4  198.11   19.03
  -1  -4  -4  194.46   19.41
   1  -4  -4  175.47   18.48
   1   4  -4  205.57   14.75
  -1   4  -4  185.65   15.48
   1   4  -4  212.09   17.42
  -1   4  -4  214.88   16.15
   1  -4  -4  184.02   14.35
   1   4  -4  224.05   19.99
  -1  -4  -4  188.09   13.36
   1   4  -3  117.01   14.13
  -1   4  -3   99.06   12.25
   1  -4  -3  104.24   13.26
  -1  -4  -3  101.52   12.47
  -1  -4  -3  115.33   14.33
   1  -4  -3  121.18   14.96
  -1   4  -3  101.08   11.26
   1   4  -3  116.48   11.59
  -1   4  -3   93.72    9.44
  -1  -4  -3   99.02    7.95
   1  -4  -3   97.53    8.90
  -1  -4  -2  801.27   32.39
   1  -4  -2  818.28   32.83
  -1  -4  -2  854.90   35.49
   1  -4  -2  818.79   35.20
   1   4  -2  794.28   27.64
  -1  -4  -2  797.97   33.14
  -1   4  -2  745.97   31.55
   1   4  -2  800.89   30.77
  -1   4  -2  770.17   24.56
  -1   4  -2  761.54   32.00
   1   4  -2  812.59   30.75
  -1   4  -1   64.36    9.20
   1   4  -1   69.19    7.87
  -1  -4  -1   60.10    9.70
   1  -4  -1   63.21    9.57
   1   4  -1   66.49   10.34
   1  -4  -1   80.78   11.13
  -1  -4  -1   69.40   11.24
  -1  -4  -1   50.45    9.14
  -1   4  -1   88.89   11.56
   1   4  -1   69.01   10.20
   1  -4  -1   62.88    9.18
   1  -4  -1   75.74   11.52
  -1   4  -1   75.31   10.27
  -1  -4  -1   73.86    9.83
   1  -4  -1   76.34    9.02
  -1   4  -1   73.97    6.21
  -1  -4  -1   58.40    8.34
   1   4  -1   65.50    8.34
   1   4  -1   65.61    7.55
  -1   4  -1   70.50    9.10
  -1   4  -1   73.56    6.35
   1   4  -1   67.49    7.02
  -1   4   0 1256.53   44.15
   1   4   0 1277.36   44.63
  -1  -4   0 1261.83   44.71
   1  -4   0 1285.34   44.77
  -1   4   0 1229.29   44.35
  -1  -4   0 1328.94   45.75
   1   4   0 1281.04   44.83
  -1  -4   0 1339.63   44.62
   1  -4   0 1296.48   45.23
   1   4   0 1341.33   44.96
   1  -4   0 1284.46   43.90
  -1   4   0 1232.44   43.56
   1  -4   0 1275.46   36.42
   1  -4   0 1255.21   33.93
  -1  -4   0 1304.81   39.64
   1   4   0 1276.54   39.79
  -1  -4   0 1248.39   37.37
  -1   4   0 1279.85   42.02
   1   4   0 1248.56   34.79
   1   4   0 1196.36   37.94
  -1   4   0 1243.58   38.52
   1   4   1   65.76    9.91
  -1   4   1   78.84   10.81
  -1   4   1   83.71   10.81
   1  -4   1   84.26   10.95
   1   4   1   62.85    9.87
  -1  -4   1   68.27   10.52
  -1   4   1   77.47   10.35
   1   4   1   73.69   10.44
  -1  -4   1   84.66   11.00
   1  -4   1   63.17    9.80
  -1  -4   1   75.50    9.42
  -1  -4   1   59.52    8.77
   1  -4   1   61.60    8.60
   1  -4   1   77.52    6.02
  -1   4   1   86.26    9.22
   1  -4   1   81.05   10.53
  -1  -4   1   69.18    7.40
   1   4   1   81.04    9.92
  -1  -4   1   73.12    7.97
   1   4   1   79.08    4.83
   1   4   2  835.92   35.09
  -1   4   2  860.17   35.02
   1   4   2  886.59   34.93
  -1  -4   2  865.97   35.02
   1  -4   2  853.57   34.67
  -1   4   2  881.27   35.08
   1  -4   2  846.28   33.73
  -1   4   2  884.44   34.00
  -1  -4   2  875.37   30.74
   1  -4   2  817.96   31.50
  -1  -4   2  891.46   32.70
   1   4   2  924.79   35.63
   1  -4   2  864.99   33.57
  -1  -4   2  803.97   28.79
  -1  -4   2  905.63   32.70
  -1  -4   2  809.39   22.63
   1  -4   2  799.94   26.45
  -1   4   2  867.37   26.06
   1   4   3   56.60   10.36
  -1   4   3   69.18   11.30
   1   4   3   57.53   10.47
  -1   4   3   68.49   10.98
  -1  -4   3   93.01   12.45
   1  -4   3   57.73    7.84
   1  -4   3   62.65   10.64
  -1  -4   3   74.15    8.40
   1  -4   3   56.31    7.13
  -1  -4   3   62.59    5.18
  -1  -4   3   68.63    8.56
   1   4   3   66.73    4.90
   1   4   4  231.54   20.39
  -1   4   4  250.48   20.95
  -1   4   4  240.97   20.45
   1   4   4  214.30   19.98
  -1  -4   4  246.28   20.34
   1  -4   4  247.30   21.11
  -1   4   4  213.93   12.26
  -1  -4   4  229.09   16.41
   1  -4   4  206.15   14.28
   1   4   5   40.22   10.82
  -1   4   5   56.08   12.97
  -1   4   5   63.26   13.48
   1   4   5   39.75   12.22
  -1  -4   5   80.01   14.86
   1  -4   5   62.76   13.89
  -1   4   5   58.31    7.64
   1   4   6  137.57   19.75
  -1   4   6  135.04   18.84
  -1  -4   6  143.90   19.64
   1  -4   6  146.28   20.12
  -1   4   6  153.34   20.23
   1   4   6  131.80   18.65
   1  -4   6  115.94   18.42
  -1  -4   6  143.73   19.88
   1  -4   7   29.98   13.63
  -1   4   7   24.09   12.73
  -1  -4   7   21.41   11.35
   1   4   7   16.74   10.31
  -1  -4   7  -17.02   13.73
   1  -4   7    8.31   11.40
   1  -4   8   72.81   18.94
   1   4   8   47.18   17.76
  -1  -4   8   40.37   17.19
  -1   4   8   54.94   16.40
   1  -4   8   44.43   17.31
  -1  -4   8   54.51   17.69
  -1   4   8   66.65   19.19
   1   4   8   41.81   17.86
  -1   5  -8   58.86   20.81
   1   5  -8   63.62   16.96
  -1   5  -8   67.58   16.66
  -1   5  -7   18.47   11.72
   1  -5  -7   48.49   16.15
   1   5  -7   14.67   12.43
  -1  -5  -7   38.58   14.92
  -1   5  -7   43.35   13.47
   1   5  -7   27.53   13.52
  -1  -5  -7   26.39   14.02
   1  -5  -7   58.00   18.61
   1   5  -6  101.99   17.89
  -1  -5  -6  149.74   20.87
  -1   5  -6  138.05   21.17
   1  -5  -6  145.43   20.56
  -1   5  -6  124.23   15.47
   1   5  -6  133.87   18.11
  -1   5  -6  141.14   17.68
   1  -5  -6  147.81   22.18
  -1  -5  -6  142.92   21.48
   1  -5  -5   88.11   15.98
   1   5  -5   70.44   14.37
  -1   5  -5   89.55   16.72
  -1  -5  -5   89.36   16.20
   1  -5  -5  114.20   18.13
  -1  -5  -5   78.21   16.18
   1   5  -5   72.03   12.71
   1   5  -5   63.42   10.26
  -1   5  -5   87.17   12.69
  -1   5  -5   87.44   13.02
  -1  -5  -4  464.04   29.82
   1  -5  -4  426.91   28.70
   1  -5  -4  513.80   32.83
  -1  -5  -4  497.69   32.55
  -1   5  -4  405.97   23.09
  -1   5  -4  434.18   25.79
   1   5  -4  473.33   26.06
   1   5  -4  492.04   30.50
   1  -5  -4  447.48   21.86
  -1  -5  -4  477.20   21.06
  -1   5  -4  461.06   30.23
  -1   5  -3  135.91   15.28
   1   5  -3   75.27   11.64
  -1  -5  -3   93.31   13.38
   1  -5  -3  131.77   15.34
   1  -5  -3  156.42   17.71
  -1  -5  -3  135.35   16.44
   1   5  -3  113.15   11.85
  -1   5  -3  132.06   11.30
   1  -5  -2  895.88   37.98
   1   5  -2  950.97   40.97
  -1   5  -2  933.46   40.85
  -1  -5  -2  970.36   39.02
   1  -5  -2  890.97   40.09
  -1  -5  -2  965.58   41.68
  -1  -5  -2  875.31   37.80
   1   5  -2  904.80   31.28
  -1   5  -2  871.70   27.55
   1  -5  -2  896.55   36.50
   1   5  -2  968.78   36.13
  -1   5  -2  868.78   35.81
   1   5  -1  549.60   30.20
  -1  -5  -1  514.45   27.83
  -1   5  -1  582.18   30.95
   1  -5  -1  590.11   29.59
   1  -5  -1  606.33   32.01
  -1  -5  -1  575.74   31.30
  -1   5  -1  562.45   28.21
   1   5  -1  570.09   26.60
   1  -5  -1  609.47   26.47
  -1  -5  -1  505.23   25.72
   1   5  -1  568.14   23.12
   1   5  -1  544.55   24.05
   1   5  -1  512.16   21.59
  -1   5  -1  574.81   26.56
  -1   5  -1  571.99   21.13
   1   5   0 1039.71   42.90
  -1   5   0 1002.04   42.19
   1  -5   0 1062.99   43.54
  -1  -5   0 1072.73   43.65
  -1  -5   0 1029.55   37.15
   1  -5   0 1019.60   34.34
   1  -5   0 1038.55   31.87
   1   5   0 1129.79   39.37
  -1   5   0 1031.74   40.27
  -1  -5   0 1040.84   35.09
   1   5   0 1049.37   33.24
  -1   5   0 1022.35   35.89
   1   5   0 1020.09   36.85
   1   5   1  529.68   29.78
  -1   5   1  596.14   30.82
   1   5   1  563.08   30.25
   1  -5   1  569.40   30.45
  -1   5   1  609.96   31.19
  -1  -5   1  585.76   30.93
  -1  -5   1  528.04   26.60
  -1  -5   1  580.96   28.91
   1  -5   1  600.62   30.51
   1  -5   1  571.81   19.49
  -1  -5   1  537.04   22.48
   1  -5   1  641.66   30.12
   1   5   1  599.81   29.95
   1   5   2  982.26   41.11
  -1   5   2  871.65   39.22
   1   5   2  975.86   40.88
   1  -5   2  936.11   40.16
  -1  -5   2  943.97   40.57
  -1   5   2 1004.97   41.59
   1  -5   2  889.38   36.85
  -1  -5   2  916.47   31.68
  -1  -5   2 1025.32   38.32
  -1  -5   2  953.06   36.10
   1  -5   2  958.36   38.70
  -1   5   2  921.82   28.08
  -1  -5   2  908.55   35.63
  -1   5   3  106.07   14.16
   1   5   3  102.69   14.26
   1   5   3  116.55   14.98
  -1   5   3  146.54   16.68
   1  -5   3  128.78   15.70
  -1  -5   3  119.94   14.76
  -1  -5   3  114.06   13.91
  -1  -5   3  103.86   10.96
   1  -5   3  143.27   16.17
   1  -5   3  136.42   13.53
   1  -5   3  123.12   10.78
  -1  -5   3  114.11   11.58
   1   5   4  496.78   31.93
  -1   5   4  532.95   32.73
   1   5   4  549.27   33.27
  -1   5   4  529.39   33.60
  -1  -5   4  597.20   32.85
   1  -5   4  510.03   32.16
  -1   5   4  506.04   19.38
   1   5   4  505.58   14.34
  -1  -5   4  451.32   13.90
  -1  -5   4  517.36   25.66
   1  -5   4  492.07   23.11
   1   5   5   82.90   15.80
  -1   5   5   72.11   14.56
   1   5   5   86.18   16.52
  -1   5   5   72.14   16.06
  -1  -5   5   52.50   12.20
   1  -5   5   91.35   16.28
  -1   5   5   85.17    8.09
  -1  -5   5   68.97   10.87
   1   5   6  162.16   21.61
  -1   5   6  144.87   20.74
   1   5   6  140.48   20.54
  -1   5   6  154.00   21.97
   1  -5   6  120.07   19.40
  -1  -5   6  132.96   19.90
  -1  -5   7   23.67   12.99
   1  -5   7   26.96   12.61
  -1   5   7   48.36   15.54
   1   5   7   26.80   14.28
  -1  -5   7   31.26   15.84
   1  -5   7   52.87   15.94
  -1  -5   8   54.42   16.41
   1  -5   8   67.74   19.63
   1   5   8   76.33   20.04
   1   6  -7    7.61   12.04
  -1  -6  -7   14.33   11.96
  -1   6  -7   19.07   16.44
   1  -6  -7   25.90   15.30
   1   6  -7    7.18   11.34
   1  -6  -7    1.74   14.71
  -1  -6  -7   -1.53   12.77
   1  -6  -6  110.85   18.69
   1   6  -6   75.56   16.95
  -1  -6  -6   44.19   12.38
  -1   6  -6   88.22   18.56
   1   6  -6   81.90   15.12
  -1   6  -6   70.66   13.05
  -1  -6  -6   75.10   18.24
   1  -6  -6  115.45   21.09
  -1   6  -5   47.55   13.54
  -1  -6  -5   41.94   12.32
   1   6  -5   56.39   14.81
   1  -6  -5   37.41   12.71
   1  -6  -5   35.81   13.06
  -1  -6  -5   52.70   15.63
   1   6  -5   39.04    9.50
  -1   6  -5   41.60   10.38
  -1  -6  -4  395.70   29.56
   1  -6  -4  362.33   27.94
   1  -6  -4  406.06   31.93
  -1  -6  -4  397.07   31.41
   1   6  -4  402.01   24.55
  -1   6  -4  368.89   21.76
  -1   6  -4  377.80   28.71
   1   6  -4  291.05   24.87
  -1   6  -3   14.15    8.51
   1   6  -3   26.72   10.54
   1  -6  -3   23.77   10.53
  -1  -6  -3   26.77    9.99
   1  -6  -3   21.01   10.97
  -1  -6  -3   13.68   10.15
  -1   6  -3   40.85   12.98
   1   6  -3   42.62   12.70
   1   6  -3   27.11    8.13
  -1  -6  -3   23.44   10.76
  -1   6  -3   25.27    6.17
   1  -6  -2  225.33   20.31
   1   6  -2  220.53   21.76
  -1   6  -2  164.86   16.67
  -1  -6  -2  200.66   18.97
  -1  -6  -2  238.66   22.48
  -1   6  -2  220.68   21.58
   1  -6  -2  213.03   21.15
   1   6  -2  215.54   14.99
  -1  -6  -2  222.57   19.05
   1  -6  -2  166.87   16.38
  -1   6  -2  200.42   12.46
   1   6  -2  216.04   16.95
  -1   6  -1   37.92    9.02
   1  -6  -1   43.67   11.57
   1   6  -1   34.81    7.61
  -1  -6  -1   43.99   11.19
  -1  -6  -1   25.36   11.26
   1  -6  -1   17.39   10.34
   1   6  -1   14.49    8.32
  -1   6  -1   36.75   10.09
   1  -6  -1   21.56    7.83
  -1  -6  -1   25.54    7.18
  -1  -6  -1   32.44    8.31
   1   6  -1   30.45    6.39
  -1   6  -1   38.74    6.84
   1   6   0   75.20   14.02
   1  -6   0   75.66   13.90
  -1   6   0   83.19   13.75
  -1  -6   0   45.78   11.78
   1  -6   0   67.12    9.47
   1  -6   0   60.32    7.72
  -1  -6   0   54.85   10.00
  -1  -6   0   75.13    9.81
  -1   6   0   64.14    9.49
  -1   6   0   65.48   10.60
   1   6   0   74.70    9.19
   1   6   0   59.03    9.74
   1   6   1   13.60    8.20
  -1   6   1   19.57    9.52
  -1   6   1   15.69    8.32
  -1  -6   1   21.25    9.31
   1   6   1   11.96    8.84
   1  -6   1   11.27    6.97
   1  -6   1   25.61    4.95
   1  -6   1   33.04    9.95
  -1  -6   1   18.38    7.96
  -1  -6   1   23.04    5.67
   1   6   1   24.19    9.34
  -1   6   2  192.06   20.06
   1   6   2  227.31   21.42
   1  -6   2  194.94   20.34
   1   6   2  224.38   21.06
  -1  -6   2  235.79   22.43
  -1   6   2  209.08   20.36
   1  -6   2  186.72   19.11
  -1  -6   2  174.57   17.05
  -1  -6   2  183.13   13.41
  -1   6   2  206.65   12.02
   1   6   3   28.25   10.70
  -1   6   3   21.57   10.04
   1  -6   3   15.80    8.98
   1   6   3    5.01    9.43
  -1   6   3   15.43   10.29
  -1  -6   3   38.30   12.68
  -1  -6   3   42.05   11.38
   1  -6   3   16.91    9.51
  -1  -6   3   22.09    7.87
   1  -6   3   18.94    6.14
   1   6   4  365.65   28.93
  -1   6   4  360.50   28.28
  -1   6   4  378.16   29.14
   1   6   4  384.31   29.80
   1  -6   4  336.35   27.64
  -1  -6   4  343.18   26.61
   1  -6   4  349.25   20.34
   1   6   4  329.96   11.79
  -1   6   4  329.22   16.11
  -1  -6   4  321.21   21.14
  -1   6   5   56.93   14.89
   1   6   5   17.69   10.66
  -1   6   5   36.97   12.97
   1   6   5   50.94   15.21
  -1  -6   5   48.87   14.30
   1  -6   5   32.21   12.31
   1  -6   5   30.37    7.57
  -1  -6   5   19.26    8.32
   1   6   6  113.52   19.83
  -1   6   6  107.01   19.25
   1  -6   6  100.37   19.84
  -1  -6   6   53.04   14.43
   1   6   6   87.29   18.64
  -1   6   6   55.50   14.46
   1   6   7    7.78   13.07
  -1   6   7    9.24   13.00
  -1  -6   7    5.60   14.04
   1  -6   7    4.77   12.71
  -1   6   7  -14.78   14.17
   1   6   7   11.24   11.85
   1  -7  -7   32.00   14.37
  -1   7  -7   47.23   18.76
  -1  -7  -7   10.86   12.17
   1   7  -7   15.01   15.60
  -1  -7  -7  -10.89   14.14
   1  -7  -7   32.23   16.29
  -1  -7  -6   39.87   14.74
   1  -7  -6    4.41   11.04
  -1   7  -6   29.14   15.15
   1   7  -6   49.56   15.34
   1  -7  -6    1.40   12.31
  -1  -7  -6   20.57   13.07
   1  -7  -5   47.47   14.45
  -1   7  -5   20.65   12.44
   1   7  -5   32.39   12.43
  -1  -7  -5   40.87   13.44
   1  -7  -5   29.02   14.62
  -1  -7  -5   28.76   14.76
   1   7  -5   50.12   11.90
   1   7  -4  373.83   32.65
   1  -7  -4  344.01   29.52
  -1   7  -4  327.50   30.49
  -1  -7  -4  307.52   28.65
   1  -7  -4  375.58   32.98
  -1  -7  -4  389.28   33.14
   1   7  -4  318.02   21.94
  -1   7  -4  302.41   19.74
  -1   7  -4  354.46   28.65
   1   7  -4  363.22   28.77
  -1  -7  -3    2.45    9.07
   1   7  -3    8.11    8.58
  -1   7  -3   18.06   10.10
   1  -7  -3    5.55    8.61
   1   7  -3   36.65   13.34
  -1  -7  -3   14.09   11.32
   1  -7  -3    4.66   10.38
  -1   7  -3    2.78    9.01
   1   7  -3   13.19    6.69
  -1   7  -3   27.59    6.51
  -1  -7  -3   27.84   10.31
  -1  -7  -2  572.49   35.09
   1  -7  -2  591.07   35.45
  -1   7  -2  596.69   38.33
   1   7  -2  649.41   39.38
   1  -7  -2  591.68   38.37
  -1  -7  -2  631.67   39.36
  -1  -7  -2  594.42   33.24
   1  -7  -2  615.61   32.67
   1   7  -2  602.06   27.13
  -1   7  -2  590.07   32.30
   1   7  -2  598.26   30.89
   1  -7  -1  133.08   17.27
  -1  -7  -1  143.45   17.87
   1   7  -1  138.50   13.73
  -1   7  -1  145.31   14.73
  -1   7  -1  110.77   16.80
   1  -7  -1  140.69   18.67
   1   7  -1  145.02   19.09
  -1  -7  -1  143.40   18.72
  -1  -7  -1  110.72   13.88
   1  -7  -1  120.79   12.95
   1  -7  -1  118.00   13.80
   1   7  -1  113.37   12.49
  -1   7  -1  116.92   11.49
   1   7   0  217.95   23.14
  -1   7   0  188.43   21.51
   1  -7   0  183.24   21.79
  -1  -7   0  220.79   23.01
   1  -7   0  165.45   13.12
  -1  -7   0  176.65   16.75
   1  -7   0  143.49   14.18
  -1  -7   0  165.22   14.77
  -1   7   0  187.54   17.31
   1   7   0  160.54   13.71
   1   7   0  167.67   16.41
  -1   7   0  167.24   15.51
  -1   7   1   86.15   14.52
   1   7   1   79.12   14.41
  -1  -7   1  115.76   17.55
   1   7   1   93.64   15.97
   1  -7   1   89.65   14.41
  -1   7   1  129.15   18.64
   1  -7   1   95.59    8.94
  -1  -7   1  121.05   11.85
   1  -7   1  102.66   12.16
   1   7   1  115.38   15.95
  -1   7   1  110.81   14.77
   1   7   1  103.06   11.76
  -1   7   2  540.34   35.57
   1   7   2  514.10   34.72
   1  -7   2  449.88   32.88
  -1  -7   2  524.87   35.19
  -1   7   2  520.65   34.59
   1   7   2  582.90   36.90
   1  -7   2  494.78   32.01
  -1  -7   2  506.88   23.94
  -1  -7   2  557.99   32.63
  -1   7   2  503.30   20.20
   1   7   2  570.64   36.18
  -1   7   3   19.88   10.76
   1   7   3   17.08   11.09
   1  -7   3   34.86   13.56
   1   7   3   -0.18    9.49
  -1  -7   3   25.26   13.10
  -1   7   3   12.75   10.10
  -1  -7   3   20.72    9.51
   1  -7   3   36.41   11.65
   1   7   3   23.98   11.55
   1  -7   3   21.25    7.54
  -1  -7   3   20.98    8.11
   1   7   4  383.97   32.05
  -1   7   4  363.00   30.54
  -1   7   4  327.17   30.49
   1   7   4  343.48   30.88
   1  -7   4  356.10   29.67
  -1  -7   4  364.84   29.02
   1  -7   4  310.42   20.31
  -1  -7   4  338.01   23.33
  -1   7   5   40.49   15.57
   1   7   5   28.93   11.86
   1   7   5   37.73   14.00
  -1   7   5   31.30   13.01
   1  -7   5   22.61   14.67
  -1  -7   5   43.64   15.22
  -1  -7   5   36.81   10.08
  -1   7   6   32.99   13.33
   1   7   6   24.98   12.55
  -1   7   6   27.84   13.46
   1   7   6   43.41   16.10
  -1  -7   6   51.60   15.76
   1  -7   6   70.17   17.66
  -1   7   7    9.40   13.33
   1   7   7   26.50   14.50
  -1   7   7   24.44   16.71
   1   7   7   20.46   14.63
   1  -7   7   29.95   15.76
  -1  -7   7    0.95   12.71
   1   7   7   25.85   17.35
   1   8  -7   30.50   17.14
   1  -8  -6   78.07   17.85
  -1  -8  -6  116.72   22.28
   1   8  -6   43.85   16.54
  -1   8  -6   89.50   19.99
  -1  -8  -6   81.55   20.82
   1  -8  -6   61.39   17.81
  -1   8  -6   77.09   20.17
   1   8  -6   96.50   22.13
  -1   8  -5   49.97   16.40
   1   8  -5    8.95   10.22
  -1  -8  -5   16.46   10.67
   1  -8  -5   31.11   12.71
  -1  -8  -5   74.20   18.71
   1   8  -5   17.92   12.80
  -1   8  -5   56.80   19.38
   1  -8  -5   36.31   14.92
   1  -8  -4  195.30   24.84
   1   8  -4  180.83   21.73
  -1   8  -4  201.71   22.88
  -1  -8  -4  200.68   24.06
   1   8  -4  211.14   26.92
   1  -8  -4  203.54   26.65
  -1   8  -4  193.87   26.76
  -1  -8  -4  198.11   26.81
  -1   8  -3   10.31    8.23
   1  -8  -3    8.32   10.95
  -1  -8  -3   17.28   11.85
   1   8  -3   -1.12    8.23
  -1  -8  -3   13.91   12.47
  -1   8  -3    9.35   11.91
   1   8  -3    7.49   10.46
   1  -8  -3   25.04   14.15
   1   8  -3   23.41    7.31
  -1  -8  -3   21.78   10.49
   1  -8  -2  403.77   31.88
  -1  -8  -2  404.43   31.70
   1   8  -2  395.48   33.60
  -1   8  -2  403.94   33.53
  -1  -8  -2  441.05   35.11
   1  -8  -2  417.92   34.77
   1  -8  -2  393.74   27.50
  -1  -8  -2  459.65   30.25
   1   8  -2  415.90   26.77
  -1   8  -2  433.49   28.58
  -1  -8  -1   48.63   13.94
   1   8  -1   64.31   10.98
  -1   8  -1   80.20   13.12
   1  -8  -1   61.31   14.30
   1   8  -1   57.19   15.41
   1  -8  -1   33.73   12.26
  -1  -8  -1   51.89   13.89
  -1   8  -1   60.99   14.90
  -1  -8  -1   47.49   10.91
   1  -8  -1   83.75   12.40
   1   8  -1   34.03    8.91
  -1   8  -1   72.37   10.76
   1   8   0  528.46   36.89
  -1   8   0  472.44   34.92
   1  -8   0  500.32   36.69
  -1  -8   0  570.00   38.64
   1  -8   0  538.75   28.80
  -1  -8   0  461.95   25.80
  -1  -8   0  556.63   31.05
  -1   8   0  510.11   29.53
   1   8   0  582.68   27.96
   1   8   0  554.65   31.20
  -1   8   0  541.94   29.36
  -1   8   1   54.00   15.06
   1   8   1   40.48   12.13
   1   8   1   64.57   15.10
  -1   8   1   84.55   16.59
  -1  -8   1   40.26   13.48
   1  -8   1   45.09   12.88
   1  -8   1   62.45   10.52
  -1  -8   1   46.28   10.94
  -1   8   1   69.66   11.30
   1   8   1   64.05   13.23
  -1   8   1   68.46   12.86
   1   8   1   52.90    9.51
  -1   8   2  507.20   36.91
   1   8   2  521.13   37.79
   1  -8   2  467.60   36.35
  -1  -8   2  519.48   37.52
  -1   8   2  537.06   38.69
   1   8   2  518.47   37.65
   1  -8   2  540.22   35.75
  -1  -8   2  528.18   34.41
  -1   8   2  526.78   20.47
   1   8   2  555.81   37.24
  -1   8   2  521.43   35.74
   1   8   3   18.16   11.36
  -1   8   3   10.84   11.90
   1  -8   3   27.29   13.72
  -1   8   3   31.09   14.32
   1   8   3   52.38   14.53
  -1  -8   3   15.71   12.45
  -1  -8   3   28.08   12.06
   1  -8   3   24.79   11.53
   1  -8   3   21.56    7.43
   1   8   3   28.34   13.11
  -1  -8   3   26.18    9.24
  -1   8   4  220.66   26.96
   1   8   4  269.81   29.91
   1   8   4  219.08   26.63
  -1   8   4  202.37   25.48
  -1  -8   4  211.88   24.26
   1  -8   4  183.73   24.31
   1   8   4  199.36   26.69
  -1  -8   4  227.94   20.58
   1   8   5   44.28   16.58
  -1   8   5   39.91   14.40
  -1   8   5   61.30   17.31
   1   8   5   50.67   16.51
  -1  -8   5   11.14   11.57
   1  -8   5   33.67   13.44
   1   8   5   43.05   17.66
  -1   8   6   86.20   20.16
   1   8   6   73.95   20.13
   1   8   6   89.93   20.14
  -1   8   6  101.26   21.66
   1  -8   6   77.37   20.35
  -1  -8   6   85.55   18.26
   1   8   6  111.68   24.31
  -1  -8   7   80.20   20.99
   1  -8   7   68.67   20.11
  -1   9  -6   42.44   18.11
   1   9  -6   28.27   14.26
  -1  -9  -5   16.72   13.02
   1   9  -5   42.62   16.42
  -1   9  -5   30.10   13.59
   1  -9  -5   31.59   13.29
   1  -9  -5   69.41   19.66
  -1   9  -5   42.86   18.07
  -1  -9  -5   60.19   20.52
   1   9  -5   65.54   21.65
  -1   9  -4  133.15   20.23
   1  -9  -4  105.55   18.53
   1   9  -4  112.07   17.33
  -1  -9  -4  211.81   26.86
   1  -9  -4  114.81   23.37
   1   9  -4  135.80   23.96
  -1   9  -4  121.25   23.48
  -1  -9  -4  148.35   24.57
   1  -9  -3  154.17   22.30
   1   9  -3  146.38   18.88
  -1   9  -3  162.00   20.08
  -1  -9  -3  129.54   21.84
  -1  -9  -3  166.95   20.79
  -1   9  -3  139.17   22.89
   1   9  -3  116.01   21.50
   1  -9  -3  115.15   22.74
  -1  -9  -3  146.85   24.22
  -1   9  -2  139.31   18.01
   1   9  -2  147.94   17.37
   1  -9  -2  129.70   20.27
  -1  -9  -2  103.34   18.02
  -1  -9  -2  164.70   24.44
   1   9  -2  134.15   22.39
   1  -9  -2  134.59   21.50
  -1   9  -2  151.58   22.76
  -1  -9  -2  130.30   18.39
   1  -9  -2  137.46   18.50
   1  -9  -1   27.48   12.70
  -1  -9  -1   22.62   11.71
   1   9  -1   22.17    9.16
  -1   9  -1   23.27   10.17
  -1   9  -1   39.52   14.98
  -1  -9  -1   16.87   10.94
   1  -9  -1   14.87   11.29
   1   9  -1    9.47   11.64
  -1  -9  -1   21.93    9.81
   1  -9  -1   24.48    9.52
  -1   9  -1   20.15    7.36
   1   9  -1   17.03    7.46
  -1   9   0  177.23   23.60
   1   9   0  209.80   25.77
  -1   9   0  183.96   18.27
  -1  -9   0  222.31   26.92
   1  -9   0  182.85   24.96
   1  -9   0  178.85   17.85
  -1  -9   0  230.16   21.01
   1   9   0  222.84   18.29
   1   9   0  206.41   20.39
  -1   9   0  200.50   20.04
   1   9   1   19.09   12.79
  -1   9   1   32.44   13.68
  -1  -9   1   10.40   10.89
   1  -9   1   17.59   14.31
   1  -9   1   26.02    8.47
  -1  -9   1   13.69    8.09
  -1   9   1   20.41   10.15
  -1   9   1   22.13    8.31
   1   9   1   11.64    6.25
   1   9   1    8.21    8.48
  -1   9   2  138.10   24.22
   1   9   2  115.72   21.61
  -1   9   2  137.07   22.26
   1   9   2  157.37   23.12
   1  -9   2  127.34   21.95
  -1  -9   2  116.44   21.68
   1  -9   2  133.23   15.84
   1   9   2  184.20   23.09
  -1   9   2  194.16   23.61
  -1   9   3  116.89   20.92
   1   9   3  104.07   20.77
  -1   9   3  121.18   21.07
   1  -9   3  150.18   23.12
   1   9   3  107.73   21.59
  -1  -9   3  101.48   20.03
   1  -9   3  135.79   20.79
  -1  -9   3  106.81   20.35
  -1  -9   3   90.40   14.12
   1   9   3  158.28   23.66
  -1   9   3  115.38   20.37
  -1   9   4  114.68   22.03
   1   9   4  143.32   24.08
   1   9   4  150.88   24.93
   1  -9   4  132.68   23.51
  -1  -9   4  115.54   21.27
  -1   9   4  131.24   23.31
  -1  -9   4  133.67   21.04
   1  -9   4  148.18   22.86
   1   9   4  120.85   23.05
  -1   9   4  105.66   21.03
  -1   9   5   43.46   18.45
   1   9   5   53.56   18.24
  -1   9   5   55.63   18.92
   1   9   5   28.70   15.11
  -1  -9   5   44.01   14.82
   1  -9   5   39.36   15.93
  -1   9   5   36.59   15.84
   1   9   5   11.06   13.12
   1  -9   6   40.42   16.08
  -1  -9   6   76.28   19.89
  -1  10  -5    9.67   13.27
  -1 -10  -4   60.64   18.09
  -1  10  -4   30.91   13.18
   1 -10  -4   31.12   14.87
   1  10  -4   14.67   15.51
   1 -10  -4   51.55   19.03
  -1  10  -4    0.54   13.16
  -1 -10  -4   11.41   14.02
   1 -10  -3    6.39   11.90
  -1 -10  -3    5.10   12.64
  -1  10  -3   18.94    9.61
   1  10  -3   19.16   14.47
  -1 -10  -3   13.68   13.96
   1 -10  -3   -5.22   13.32
  -1  10  -3   25.59   13.82
  -1  10  -2   27.93   11.15
   1 -10  -2   27.46   15.81
  -1 -10  -2   19.49   15.94
   1 -10  -2   26.55   11.13
  -1 -10  -2   40.06   12.72
  -1  10  -2   18.86   13.56
   1  10  -2   17.71   11.26
  -1 -10  -2  -10.27   15.20
   1 -10  -2   26.44   14.72
  -1  10  -1   18.64   12.93
   1  10  -1   -1.86   11.39
  -1 -10  -1   29.08   14.51
  -1  10  -1   21.21   10.45
   1 -10  -1    2.91   10.77
  -1 -10  -1   11.21   13.02
   1 -10  -1    9.71   12.16
  -1 -10  -1    7.79    9.50
   1 -10  -1    3.68    8.02
  -1  10   0   13.23    7.98
  -1  10   0   32.09   16.05
   1  10   0   18.85   13.80
   1 -10   0   -5.40   11.37
  -1 -10   0   29.04   14.04
  -1 -10   0   42.53   12.36
   1 -10   0   19.41    8.82
  -1  10   0   20.42   10.07
   1  10   0   18.21    9.30
  -1  10   1    3.05   13.88
   1  10   1   -4.28   11.42
   1 -10   1   12.04   13.39
  -1 -10   1    5.68   12.06
  -1 -10   1    1.51    8.64
  -1  10   1    4.16    9.71
   1  10   1   -0.98    9.62
  -1  10   2   22.42   15.20
   1  10   2   10.53   11.30
   1 -10   2   16.93   15.32
  -1  10   2   22.78   15.29
  -1 -10   2    4.66   12.01
   1  10   2   27.85   14.87
  -1 -10   2    5.52    8.04
   1  10   2   24.67   13.13
  -1  10   2   34.79   13.99
  -1  10   3   14.53   13.86
   1  10   3   46.75   16.83
  -1 -10   3   45.89   17.24
  -1  10   3   22.12   13.74
   1 -10   3   35.30   17.56
   1  10   3   33.96   17.60
   1 -10   3   26.78   14.14
  -1  10   3   16.16   13.32
   1  10   3   -3.49   12.31
  -1  10   4   -0.91   13.02
   1  10   4  -16.81   15.59
   1 -10   4   31.95   16.01
   1  10   4  -13.19   14.53
  -1  10   4   41.94   19.62
  -1 -10   4   -8.46   14.18
  -1 -10   4   11.30   11.25
   1 -10   4   39.16   16.50
  -1  10   4   26.32   14.82
   1  10   4   69.52   20.92
   1 -10   5   25.50   16.36
  -1 -10   5   39.49   17.20
   1  10   5    3.58   13.90
  -1  10   5   19.85   14.68
  -1 -10   6   -8.72   15.41
  -1 -11  -3   17.02   13.75
   1 -11  -3   16.99   14.81
  -1  11  -3   25.60   14.58
   1  11  -3   19.58   16.70
  -1 -11  -3   37.31   18.62
   1 -11  -3   -3.32   14.11
   1 -11  -2  270.13   31.92
  -1 -11  -2  274.40   32.83
  -1 -11  -2  253.38   26.95
  -1 -11  -2  287.50   35.91
   1 -11  -2  294.14   34.69
  -1  11  -2  257.26   32.20
   1  11  -2  227.18   31.76
   1 -11  -1  105.30   19.63
   1  11  -1   73.09   19.15
  -1 -11  -1  128.03   21.81
  -1  11  -1   87.41   20.73
  -1 -11  -1   92.92   16.14
  -1 -11  -1   98.73   22.75
   1 -11  -1   94.82   21.62
  -1 -11   0  247.52   31.40
   1 -11   0  248.33   31.57
   1  11   0  214.59   29.35
  -1  11   0  145.75   23.62
  -1 -11   0  147.52   24.00
   1 -11   0  189.48   26.08
  -1 -11   1   51.88   17.06
   1 -11   1   76.47   20.03
  -1  11   1  108.98   23.07
   1  11   1  110.82   22.80
  -1  11   1  106.00   18.48
   1  11   1   73.63   16.89
   1 -11   2  247.40   32.07
  -1 -11   2  270.47   33.11
  -1  11   2  233.80   30.76
   1  11   2  262.21   31.25
  -1  11   2  203.80   27.23
   1  11   2  235.52   29.41
  -1  11   3   -5.11   15.24
   1 -11   3   -0.59   14.11
   1  11   3  -18.14   18.28
  -1 -11   3   22.67   13.71
  -1  11   3    6.36   15.27
   1  11   3   23.45   18.68
   1  11   3    6.76   13.44
  -1  11   3   42.84   15.96
  -1 -11   4  164.00   26.21
   1 -11   4  146.56   25.03
  -1  11   4  147.37   27.69
   1  11   4  169.74   27.78
   1 -11   5   20.66   16.18
   1  12   3    8.79   14.04
  -1  12   3  -20.96   15.94
   2   0  -8   65.36   15.87
  -2   0  -8   87.45   19.04
   2   0  -7  169.08   21.11
  -2   0  -7  180.45   22.33
   2   0  -6  817.90   42.15
  -2   0  -6  766.11   41.07
  -2   0  -5  424.52   27.14
   2   0  -5  393.21   26.25
  -2   0  -5  428.87   28.17
  -2   0  -5  405.27   21.77
   2   0  -4  165.43   14.88
  -2   0  -4  148.78   14.54
  -2   0  -4  155.01   15.37
  -2   0  -4  147.13   11.64
   2   0  -4  153.43   12.72
   2   0  -3 1113.31   36.74
   2   0  -3 1147.18   36.86
  -2   0  -3 1129.92   37.25
  -2   0  -3 1085.05   36.23
   2   0  -3 1141.45   37.83
   2   0  -3 1072.65   33.61
  -2   0  -3 1110.51   37.90
   2   0  -3 1136.69   36.50
   2   0  -2 2801.09   62.18
  -2   0  -2 2709.20   61.75
   2   0  -2 2774.56   61.74
   2   0  -2 2796.09   62.14
  -2   0  -2 2762.54   61.64
  -2   0  -2 2684.27   61.87
   2   0  -2 2716.34   62.17
   2   0  -2 2794.39   63.47
   2   0  -2 2790.47   60.39
  -2   0  -2 2729.54   62.83
   2   0  -1 1492.84   32.12
  -2   0  -1 1447.74   31.92
  -2   0  -1 1442.73   33.34
   2   0  -1 1424.32   33.65
  -2   0  -1 1480.43   33.33
   2   0  -1 1410.20   32.64
  -2   0   1 1175.85   27.07
   2   0   1 1166.74   26.90
   2   0   1 1184.37   27.13
  -2   0   1 1189.12   27.23
   2   0   1 1127.51   27.62
   2   0   1 1199.64   28.27
   2   0   1 1195.40   28.53
  -2   0   1 1136.65   28.34
  -2   0   1 1134.99   27.41
  -2   0   2 2647.71   59.78
   2   0   2 2631.35   59.46
   2   0   2 2604.57   59.65
  -2   0   2 2610.19   59.92
   2   0   2 2647.62   61.21
  -2   0   2 2590.42   58.39
  -2   0   2 2677.63   61.86
   2   0   2 2756.16   61.94
   2   0   3 1217.31   38.38
  -2   0   3 1147.68   37.74
   2   0   3 1248.67   39.06
  -2   0   3 1174.91   38.45
   2   0   3 1255.00   40.50
   2   0   3 1238.32   40.15
  -2   0   3 1154.79   35.57
  -2   0   3 1227.33   40.18
  -2   0   4  126.25   13.79
   2   0   4  138.24   14.20
   2   0   4  137.37   14.26
   2   0   5  376.32   26.30
  -2   0   5  344.58   24.58
  -2   0   5  294.94   23.80
   2   0   5  383.01   26.98
  -2   0   6  774.60   41.11
   2   0   6  689.99   39.36
  -2   0   6  766.88   42.34
   2   0   6  775.94   42.16
   2   0   7   92.11   18.57
  -2   0   7  122.09   20.29
   2   0   7  123.37   19.75
  -2   0   7   92.55   18.09
  -2   0   8   76.21   18.37
   2   0   8   89.24   19.31
   2   0   8   80.13   17.63
   2   0   8   85.79   19.22
  -2   0   8  106.01   20.46
   2   1  -8   18.83   11.97
  -2  -1  -8   11.25   10.75
   2  -1  -8   18.76   14.54
  -2   1  -8   23.26   13.14
  -2   1  -7  200.55   23.98
  -2  -1  -7  230.98   24.65
   2   1  -7  229.71   25.14
   2  -1  -7  220.97   25.18
  -2   1  -6   46.04   13.48
   2   1  -6   25.42   10.53
  -2   1  -6   21.79    9.16
   2  -1  -6   12.51    8.13
  -2  -1  -6   26.20   11.61
   2   1  -5  252.34   20.73
  -2  -1  -5  283.83   22.02
   2  -1  -5  315.52   23.14
  -2   1  -5  231.83   20.50
  -2   1  -5  280.58   24.08
  -2  -1  -5  265.59   16.01
   2   1  -4   71.75   11.32
   2  -1  -4   62.40    9.76
  -2  -1  -4   76.09   11.09
   2   1  -4   81.87   12.23
  -2   1  -4   67.57   11.02
  -2   1  -4   86.73   12.07
  -2  -1  -4   74.97   11.18
  -2  -1  -4   68.34    7.38
  -2   1  -4   71.26    8.62
  -2   1  -4   53.48    8.53
   2  -1  -4   69.16    8.35
  -2   1  -3 1009.99   34.92
   2   1  -3  979.21   34.47
  -2  -1  -3  981.03   34.46
   2  -1  -3 1056.13   35.77
   2  -1  -3 1002.81   34.48
  -2  -1  -3 1036.64   35.70
   2  -1  -3 1011.87   34.95
  -2  -1  -3  954.23   34.36
  -2   1  -3  966.78   35.56
  -2   1  -3  982.40   35.87
   2   1  -3  995.27   35.75
   2   1  -3  951.21   33.31
  -2  -1  -3 1016.07   34.60
  -2  -1  -3 1010.90   26.64
   2  -1  -3 1013.11   34.12
  -2   1  -3  952.97   29.67
   2  -1  -3 1011.47   30.35
   2   1  -3 1068.32   34.24
   2  -1  -2   83.06    7.97
  -2  -1  -2  112.62    9.09
   2  -1  -2  109.05    8.99
  -2  -1  -2  112.10    9.32
  -2  -1  -2  106.89    9.05
   2   1  -2  113.31    9.54
  -2   1  -2   95.29    9.64
   2  -1  -2  100.18    8.74
  -2   1  -2  100.85    9.11
   2   1  -2   94.68    9.01
  -2  -1  -2  102.74    8.70
  -2   1  -2   86.13    8.48
  -2  -1  -2  108.58    5.24
  -2   1  -2   86.17    6.39
   2   1  -2   94.48    8.18
   2  -1  -2   96.83    8.24
   2   1  -2  106.18    8.83
  -2  -1  -1   32.75    3.60
  -2  -1  -1   32.12    4.40
   2  -1  -1   39.12    4.97
   2   1  -1   39.68    4.65
   2  -1  -1   35.30    4.74
  -2   1  -1   34.31    5.39
  -2  -1  -1   40.77    4.63
  -2   1  -1   38.89    4.65
   2   1  -1   39.99    4.98
   2  -1  -1   29.01    4.45
  -2  -1  -1   29.55    4.72
   2  -1  -1   38.90    5.07
  -2  -1  -1   38.15    4.47
  -2   1  -1   34.51    5.02
   2   1  -1   40.30    5.12
  -2   1  -1   33.12    4.68
  -2  -1  -1   30.93    5.24
   2   1  -1   38.33    4.29
   2  -1  -1   25.00    3.68
   2   1  -1   40.48    4.64
   2   1  -1   33.68    4.80
   2   1   1   86.59    6.62
  -2  -1   1   86.99    6.35
   2  -1   1   78.20    6.34
  -2   1   1  108.76    7.08
   2   1   1  100.80    6.66
  -2   1   1   92.46    6.56
  -2   1   1   83.81    6.54
   2   1   1   98.58    6.69
   2  -1   1   97.74    7.18
  -2  -1   1   97.46    6.04
   2   1   1   90.16    7.26
  -2  -1   1   96.30    7.08
  -2  -1   1  100.29    6.83
   2  -1   1   91.39    7.53
  -2   1   1   87.22    6.23
   2   1   1  100.15    5.92
   2   1   1  101.31    8.57
  -2  -1   1  101.98    7.38
  -2  -1   1   98.02    6.43
  -2   1   2  113.68    9.32
  -2   1   2  105.30    8.99
  -2  -1   2   93.94    8.71
   2  -1   2   91.73    9.21
   2   1   2   98.40    9.22
   2  -1   2   73.44    7.41
   2   1   2   97.70    8.42
  -2  -1   2   98.19    8.66
   2   1   2  104.15    8.84
  -2   1   2   84.05    8.42
   2  -1   2  104.55    9.62
  -2  -1   2  100.50    8.72
   2   1   2  101.45    9.26
  -2  -1   2   92.24    8.11
   2   1   2   91.34    8.15
  -2   1   2   95.68    7.28
  -2  -1   3  938.45   33.47
   2  -1   3  979.84   34.01
   2   1   3  970.83   33.61
  -2   1   3  962.62   33.70
   2   1   3 1021.55   34.70
  -2   1   3 1007.21   34.83
  -2  -1   3  980.54   34.49
   2  -1   3  979.04   34.52
  -2  -1   3  950.00   34.38
   2  -1   3  980.98   35.52
   2   1   3  952.53   35.17
  -2  -1   3  926.38   35.11
   2  -1   3  982.13   36.63
   2   1   3  949.66   34.09
  -2   1   3  967.98   30.12
  -2   1   3 1003.54   35.53
  -2  -1   4   66.68   10.87
   2  -1   4   73.66   11.19
  -2   1   4   69.40   10.69
   2   1   4   76.59   10.99
   2  -1   4   65.51   11.85
  -2   1   4   98.74   10.23
   2   1   4   78.88   12.12
  -2  -1   4   73.22   10.99
   2   1   5  275.07   22.23
  -2   1   5  266.65   22.00
   2  -1   5  242.39   21.22
  -2  -1   5  292.01   23.03
  -2  -1   5  244.36   21.63
   2   1   5  301.28   23.33
   2  -1   5  287.41   23.31
   2   1   6   12.83    9.53
  -2  -1   6   21.26   10.08
  -2   1   6   25.65    9.82
   2  -1   6   14.52    9.53
   2   1   6   11.12   11.20
  -2   1   6   32.18   11.23
  -2  -1   6   16.52   10.20
   2  -1   6   22.06   11.35
   2   1   7  241.89   26.10
  -2  -1   7  237.25   25.05
  -2   1   7  239.32   25.56
   2  -1   7  230.11   25.12
   2  -1   7  235.87   26.41
  -2   1   7  285.95   28.38
  -2  -1   7  228.91   25.14
   2   1   7  243.87   26.75
   2   1   8   14.76   13.40
  -2  -1   8   33.43   13.95
  -2   1   8   20.73   12.75
   2  -1   8   11.74   13.79
   2  -1   8   24.74   15.30
  -2   1   8    9.99   11.69
   2  -1   8   18.41   13.55
   2   1   8   31.54   15.62
  -2  -1   8    5.04   11.78
   2   1   9    2.30   12.22
   2   2  -9   -1.20   14.10
   2  -2  -8   31.54   14.95
  -2  -2  -8   -8.78   12.16
   2   2  -8   36.45   13.52
  -2   2  -8   32.64   16.09
  -2   2  -7   32.93   13.69
   2  -2  -7    5.78    9.43
   2   2  -7   41.96   13.53
  -2  -2  -7   59.27   16.55
  -2   2  -7   41.08   14.66
  -2   2  -7   28.80    9.95
   2   2  -6  117.90   17.64
   2  -2  -6   89.67   15.29
  -2   2  -6   89.38   18.22
  -2   2  -6   77.28   14.74
  -2  -2  -6   78.64   14.55
   2   2  -6   85.23   10.49
  -2   2  -6  100.19   13.04
  -2  -2  -5   20.09    8.41
   2   2  -5   34.98    9.66
  -2   2  -5   39.26   11.38
   2   2  -5   34.76   10.17
  -2   2  -5   33.25    9.97
   2  -2  -5   32.01    9.38
   2   2  -5   33.81    6.83
  -2  -2  -5   31.38    5.51
   2   2  -4   15.76    8.35
   2  -2  -4   20.79    7.26
  -2   2  -4   10.00    6.46
   2   2  -4    9.52    8.16
  -2   2  -4    7.46    6.51
  -2  -2  -4   19.60    7.68
  -2   2  -4   11.77    5.75
   2   2  -4   18.86    5.18
  -2   2  -4   12.71    5.23
  -2  -2  -4   11.92    3.39
   2  -2  -3  864.91   33.58
  -2  -2  -3  855.95   32.46
   2   2  -3  857.26   32.77
  -2   2  -3  859.30   32.95
  -2  -2  -3  889.71   34.33
   2  -2  -3  908.56   33.44
  -2   2  -3  917.85   34.54
   2  -2  -3  867.68   33.18
   2   2  -3  863.66   34.11
  -2  -2  -3  811.97   32.17
  -2   2  -3  849.66   29.91
  -2   2  -3  834.82   33.38
   2   2  -3  867.78   24.92
  -2   2  -3  867.66   34.23
   2   2  -3  857.52   30.65
  -2   2  -3  803.63   26.09
   2  -2  -3  895.42   30.88
   2   2  -3  904.00   34.13
   2   2  -3  909.64   33.90
   2   2  -2   82.03    8.80
  -2  -2  -2   62.41    7.86
  -2  -2  -2   62.25    8.32
  -2   2  -2   73.13    8.83
   2  -2  -2   71.93    7.85
   2  -2  -2   70.26    8.21
  -2  -2  -2   80.22    8.55
   2  -2  -2   83.61    9.61
  -2  -2  -2   59.46    8.70
   2  -2  -2   76.85    8.32
  -2   2  -2   78.34    9.07
   2   2  -2   59.53    8.88
  -2  -2  -2   70.10    8.37
   2   2  -2   67.64    7.61
   2   2  -2   68.46    5.37
  -2   2  -2   73.27    7.59
  -2   2  -2   69.66    8.51
   2   2  -2   68.48    7.22
   2   2  -2   67.49    8.95
   2   2  -2   76.72    8.40
   2  -2  -2   85.23    7.67
  -2   2  -2   71.81    5.25
   2  -2  -1  268.84   13.33
  -2  -2  -1  237.58   12.67
   2  -2  -1  258.37   12.69
  -2  -2  -1  262.83   12.72
   2   2  -1  275.28   13.65
   2  -2  -1  258.74   13.65
  -2   2  -1  257.09   13.37
  -2  -2  -1  262.31   12.85
   2  -2  -1  256.67   12.76
  -2  -2  -1  274.63   13.88
   2   2  -1  268.95   11.51
  -2   2  -1  262.27   13.67
  -2  -2  -1  270.20   14.31
   2   2  -1  253.52   12.31
  -2   2  -1  252.45   13.05
  -2   2  -1  264.59   14.11
   2   2  -1  258.19   11.58
  -2   2   0   43.38    6.37
  -2   2   0   52.69    7.41
  -2  -2   0   46.04    6.70
   2  -2   0   42.46    5.93
   2   2   0   49.33    7.51
   2  -2   0   53.91    7.22
   2   2   0   58.28    7.18
  -2  -2   0   44.92    6.35
   2  -2   0   48.77    6.62
   2   2   0   53.02    7.03
  -2   2   0   48.82    6.57
  -2  -2   0   41.11    6.37
   2  -2   0   52.96    3.92
   2   2   0   36.60    6.04
  -2   2   0   49.79    7.02
  -2  -2   0   49.47    6.29
   2   2   0   46.88    4.77
   2  -2   0   49.72    6.79
   2   2   0   47.85    5.87
  -2  -2   0   44.73    5.53
   2   2   1  194.59   11.31
  -2   2   1  214.38   11.85
  -2   2   1  228.22   11.75
   2   2   1  201.29   11.84
   2   2   1  210.05   12.25
   2   2   1  192.57   11.65
  -2  -2   1  204.93   11.76
  -2   2   1  224.09   12.28
   2  -2   1  214.11   11.98
  -2   2   1  192.81   11.31
  -2  -2   1  214.79   10.13
   2  -2   1  205.98   11.69
  -2   2   1  216.19   10.85
  -2  -2   1  202.97   11.17
   2   2   1  217.23   12.88
   2  -2   1  209.71   12.13
   2  -2   1  202.23   12.27
  -2   2   1  213.05   10.20
   2   2   1  202.52   13.65
  -2  -2   1  213.23   10.25
  -2  -2   1  212.89    9.58
  -2  -2   2   44.23    7.57
  -2   2   2   47.65    6.65
  -2  -2   2   46.83    6.98
   2   2   2   34.49    5.41
   2  -2   2   51.09    7.13
   2   2   2   41.39    6.40
  -2   2   2   49.89    7.23
   2   2   2   48.94    7.53
   2  -2   2   48.87    7.78
  -2   2   2   46.12    7.29
   2   2   2   42.61    6.55
   2  -2   2   66.02    8.58
   2   2   2   39.59    7.43
  -2  -2   2   39.83    7.30
  -2  -2   2   42.22    6.28
  -2   2   2   43.73    5.81
   2  -2   2   47.39    4.52
   2   2   3  819.16   32.28
  -2   2   3  805.15   32.02
   2  -2   3  823.04   31.89
   2   2   3  830.93   31.78
  -2   2   3  888.17   32.70
  -2  -2   3  824.77   32.19
  -2   2   3  882.18   33.05
   2   2   3  824.01   32.32
  -2  -2   3  845.06   31.83
   2  -2   3  845.27   33.83
   2   2   3  800.89   33.67
   2   2   3  857.46   31.27
  -2  -2   3  859.66   33.03
  -2   2   3  829.79   26.18
  -2  -2   3  816.91   29.45
   2  -2   3  782.02   33.05
  -2   2   4   12.17    6.75
   2   2   4   24.10    9.04
   2   2   4   17.57    8.28
  -2   2   4   12.79    7.27
   2  -2   4   19.85    7.71
  -2  -2   4    7.24    6.18
  -2   2   4   12.50    5.05
  -2   2   5   53.20   12.25
  -2  -2   5   48.16   11.04
   2  -2   5   46.21   11.29
   2   2   5   25.25    9.41
   2  -2   5   54.64   12.14
  -2  -2   5   50.66   12.12
   2   2   6   99.04   15.48
   2  -2   6   84.63   15.13
  -2   2   6   90.74   15.96
  -2  -2   6   74.03   14.34
   2  -2   6  130.07   19.37
  -2  -2   6  108.31   17.35
   2   2   6   89.67   16.29
  -2   2   7   37.95   13.05
  -2  -2   7   32.39   12.93
   2   2   7   40.88   12.96
   2  -2   7   21.14   11.56
   2  -2   7   63.94   16.89
  -2  -2   7   41.38   14.25
  -2   2   7   33.70   14.40
   2   2   7   41.01   14.67
   2  -2   7   45.15   10.81
   2   2   8   27.54   14.31
  -2   2   8   17.43   14.04
   2  -2   8   24.92   15.24
  -2  -2   8   24.65   12.08
  -2  -2   8   33.02   14.15
   2  -2   8    6.61   13.38
  -2   2   8   19.54   12.95
   2   2   8   41.93   15.54
   2   2   9   30.23   18.15
   2   3  -9   65.04   19.25
   2  -3  -8   27.94   13.06
  -2  -3  -8   32.17   15.29
  -2   3  -8   60.92   17.09
   2   3  -8   19.43   13.48
   2  -3  -8   52.62   18.46
  -2  -3  -8   49.24   18.14
  -2   3  -7  227.32   24.99
  -2   3  -7  208.13   26.49
   2  -3  -7  187.39   23.08
  -2  -3  -7  224.81   25.17
  -2   3  -7  217.60   20.64
   2   3  -7  251.91   26.85
  -2  -3  -7  191.15   24.72
   2  -3  -7  205.61   26.02
  -2   3  -6   62.07   15.39
  -2  -3  -6   56.49   13.27
  -2   3  -6   73.19   15.31
   2   3  -6   59.32   13.08
   2  -3  -6   78.24   14.53
   2   3  -6   77.51   16.24
   2  -3  -6   52.31   14.16
  -2  -3  -6   62.38   15.04
   2   3  -6   61.01   14.05
   2   3  -6   66.54    9.54
  -2   3  -6   75.01   11.69
  -2  -3  -5  293.12   23.39
   2  -3  -5  340.17   25.09
  -2  -3  -5  312.42   25.37
   2  -3  -5  323.12   26.14
   2   3  -5  316.27   17.58
   2   3  -5  311.11   23.76
  -2   3  -5  309.30   20.53
  -2   3  -5  329.37   26.25
  -2   3  -5  280.97   18.06
   2   3  -5  295.00   25.06
   2  -3  -4  412.77   25.26
  -2  -3  -4  431.63   25.69
  -2  -3  -4  464.98   28.07
   2  -3  -4  433.53   27.53
   2   3  -4  386.15   23.71
  -2   3  -4  373.01   21.14
   2   3  -4  391.29   18.00
  -2  -3  -4  439.93   21.28
   2   3  -4  398.77   25.49
  -2   3  -4  367.22   25.13
  -2   3  -4  383.96   18.87
   2  -3  -3  509.64   25.04
  -2  -3  -3  449.55   23.65
   2  -3  -3  501.10   26.37
  -2  -3  -3  486.70   25.82
   2   3  -3  424.82   22.99
   2   3  -3  462.50   23.23
  -2   3  -3  490.94   22.93
   2   3  -3  445.01   18.07
  -2   3  -3  463.48   26.17
   2  -3  -3  512.79   21.90
  -2  -3  -3  452.76   18.49
   2   3  -3  441.69   24.01
  -2  -3  -2 1022.16   36.17
  -2  -3  -2 1092.27   35.91
   2  -3  -2 1082.56   36.80
   2  -3  -2 1094.52   36.05
  -2   3  -2 1063.94   36.73
   2  -3  -2 1069.94   37.14
  -2  -3  -2 1086.22   36.15
  -2  -3  -2 1068.90   37.48
   2  -3  -2 1046.40   35.93
   2   3  -2 1119.72   37.92
   2   3  -2 1071.21   33.36
  -2   3  -2 1036.45   34.33
  -2  -3  -2 1074.34   38.05
  -2   3  -2 1060.76   28.47
   2   3  -2 1033.11   33.79
  -2   3  -2  978.27   35.33
   2   3  -2 1096.15   35.08
  -2   3  -2 1012.56   36.39
   2  -3  -2 1033.95   30.27
  -2  -3  -2 1068.37   25.72
  -2   3  -1  860.57   30.62
  -2  -3  -1  830.21   28.72
   2  -3  -1  861.76   29.29
  -2  -3  -1  784.64   29.52
   2  -3  -1  865.03   30.44
   2   3  -1  815.71   29.99
   2   3  -1  809.48   29.97
   2  -3  -1  873.43   30.91
  -2   3  -1  828.72   30.30
   2  -3  -1  801.78   28.49
  -2  -3  -1  791.98   28.43
  -2  -3  -1  801.82   30.27
  -2  -3  -1  786.88   29.06
  -2   3  -1  779.99   28.87
   2   3  -1  762.42   25.66
   2  -3  -1  831.45   26.04
   2   3  -1  808.52   25.45
  -2   3  -1  786.47   18.59
  -2   3  -1  864.71   29.89
  -2   3  -1  811.07   29.01
   2   3  -1  797.18   24.52
   2   3  -1  807.72   23.62
   2  -3   0  433.93   21.37
  -2  -3   0  449.33   21.70
  -2   3   0  458.32   21.81
   2   3   0  484.31   22.40
  -2   3   0  450.03   21.81
   2   3   0  460.55   22.20
   2   3   0  454.60   22.13
  -2  -3   0  461.67   21.97
   2  -3   0  421.24   20.94
  -2   3   0  406.95   21.05
   2  -3   0  435.25   21.62
  -2  -3   0  467.76   21.91
  -2  -3   0  448.13   19.32
   2   3   0  435.66   18.02
   2  -3   0  447.02   15.57
  -2   3   0  424.81   21.33
   2   3   0  456.07   14.36
   2   3   0  494.59   20.04
   2   3   1  834.92   30.26
  -2   3   1  839.85   30.05
  -2  -3   1  882.75   30.95
   2   3   1  884.57   30.36
   2  -3   1  885.80   30.73
   2   3   1  819.15   30.07
  -2   3   1  891.73   30.28
  -2   3   1  852.40   30.52
  -2   3   1  885.60   27.01
   2   3   1  884.20   31.01
  -2  -3   1  808.83   26.72
  -2  -3   1  821.95   26.26
   2  -3   1  917.77   31.18
   2  -3   1  877.38   30.60
   2   3   1  797.84   30.91
  -2  -3   1  859.35   24.62
   2  -3   1  837.00   29.96
  -2  -3   1  827.33   25.25
  -2   3   2  937.79   32.97
  -2   3   2  939.89   33.46
   2  -3   2  847.61   31.71
   2   3   2  933.57   32.78
   2   3   2  927.43   33.24
  -2  -3   2  884.38   32.15
   2   3   2  897.56   33.54
   2   3   2  925.11   32.89
  -2   3   2  994.39   34.94
  -2  -3   2  931.58   33.27
  -2   3   2  938.33   33.32
   2  -3   2  935.65   33.23
   2  -3   2  923.02   33.43
   2   3   2  972.67   35.12
  -2  -3   2  890.49   26.21
  -2   3   2  978.31   32.83
  -2  -3   2  932.40   30.81
   2  -3   2  882.78   30.38
   2  -3   2  901.64   33.62
  -2  -3   2  933.01   31.32
  -2   3   2  914.96   28.54
  -2  -3   2  860.11   29.19
   2   3   2  897.07   28.20
   2  -3   2  878.62   24.01
  -2  -3   2  875.70   24.79
  -2   3   3  646.93   29.73
   2   3   3  651.76   29.75
   2   3   3  622.27   28.96
  -2   3   3  676.89   30.24
  -2  -3   3  634.95   27.95
   2  -3   3  641.93   30.30
  -2  -3   3  610.93   25.29
   2  -3   3  612.24   21.06
   2  -3   3  589.38   15.22
   2   3   3  669.83   27.13
  -2  -3   3  624.74   28.59
  -2   3   3  663.84   22.12
  -2   3   4  376.65   24.37
   2   3   4  386.22   24.78
   2   3   4  368.72   24.13
  -2   3   4  384.83   24.87
  -2  -3   4  398.94   24.54
   2  -3   4  338.25   24.26
  -2   3   4  356.81   17.19
  -2  -3   4  385.59   21.55
  -2   3   5  290.21   24.30
   2   3   5  311.89   25.03
   2   3   5  302.90   24.40
  -2   3   5  313.48   24.47
   2  -3   5  284.74   24.01
  -2  -3   5  309.84   24.38
  -2   3   5  284.47   16.88
   2   3   6   77.77   15.58
  -2   3   6   80.77   15.29
  -2  -3   6   70.43   14.50
   2  -3   6   64.44   14.62
   2  -3   6   69.37   14.42
  -2  -3   6   74.33   15.55
   2  -3   6   58.71    9.83
  -2  -3   7  162.09   22.38
   2   3   7  163.96   22.40
  -2   3   7  185.90   23.31
   2  -3   7  197.68   24.30
  -2  -3   7  213.64   25.89
   2  -3   7  192.14   25.01
   2   3   7  216.33   25.28
  -2  -3   8   41.79   15.94
  -2   3   8   54.01   15.93
   2  -3   8   32.67   13.60
   2   3   8   45.83   14.31
  -2  -3   8   69.93   18.44
   2  -3   8   25.40   15.56
  -2   3   8   27.32   15.52
   2   3   8   36.64   15.57
   2   3   9   54.22   19.71
  -2   4  -9    0.30   11.95
   2   4  -9   11.74   13.67
  -2  -4  -8   26.75   14.58
  -2   4  -8   25.43   14.85
   2  -4  -8   38.58   15.08
   2   4  -8   13.10   14.31
  -2   4  -8    7.55   11.94
  -2  -4  -8   29.84   14.74
   2  -4  -8   34.79   16.16
  -2  -4  -7   57.58   15.50
   2  -4  -7   64.33   16.40
  -2   4  -7   83.79   18.65
  -2   4  -7   51.97   13.17
   2   4  -7   75.22   17.27
   2  -4  -7   86.53   19.45
  -2  -4  -7   18.80   12.45
  -2   4  -6   26.18   12.27
   2   4  -6   30.04   12.21
  -2  -4  -6   13.11   10.46
   2  -4  -6   28.48   12.02
   2  -4  -6   37.09   13.27
  -2  -4  -6   14.67   10.09
   2   4  -6   17.09    5.69
  -2   4  -6   24.66    9.95
   2   4  -6   41.85   11.92
   2  -4  -5  270.09   22.91
  -2  -4  -5  267.46   23.31
  -2  -4  -5  286.03   25.93
   2  -4  -5  278.79   24.85
   2   4  -5  255.18   21.84
  -2   4  -5  260.23   19.91
   2   4  -5  220.53   15.66
   2   4  -5  285.24   24.77
  -2   4  -5  246.50   23.18
   2  -4  -4   69.29   12.06
  -2   4  -4   63.94   12.29
  -2  -4  -4   87.99   13.64
   2   4  -4   81.93   13.16
   2  -4  -4   84.00   13.92
  -2  -4  -4   78.12   13.21
   2   4  -4   93.87    9.70
  -2   4  -4   86.34   11.71
  -2   4  -4   62.93    9.65
   2   4  -4   55.84   10.38
   2  -4  -4   61.49    9.55
  -2  -4  -4   75.21    8.60
  -2  -4  -3  426.61   24.89
   2  -4  -3  473.27   26.38
   2  -4  -3  516.14   28.65
  -2  -4  -3  502.41   28.40
  -2   4  -3  432.31   23.43
   2   4  -3  438.02   22.68
  -2   4  -3  425.14   19.53
  -2  -4  -3  450.16   26.94
  -2  -4  -3  445.19   17.11
   2  -4  -3  431.67   20.21
  -2   4  -3  465.74   27.42
   2   4  -3  440.48   25.11
  -2  -4  -2  524.70   25.49
   2  -4  -2  516.34   25.57
   2  -4  -2  555.47   27.78
  -2  -4  -2  571.71   28.29
  -2   4  -2  472.15   24.40
   2   4  -2  511.56   22.31
  -2   4  -2  464.43   16.96
  -2  -4  -2  483.81   25.76
   2   4  -2  497.05   22.95
  -2   4  -2  485.54   25.04
   2   4  -2  518.86   23.90
   2  -4  -1  503.85   25.51
   2   4  -1  462.94   24.58
  -2   4  -1  477.45   24.95
   2  -4  -1  471.86   23.79
  -2  -4  -1  448.30   23.63
  -2  -4  -1  502.72   25.62
   2   4  -1  468.26   24.91
   2  -4  -1  506.46   26.02
  -2  -4  -1  468.26   24.17
  -2  -4  -1  501.16   25.98
  -2   4  -1  476.13   25.00
   2  -4  -1  498.27   24.78
   2   4  -1  421.02   19.90
  -2  -4  -1  435.51   22.79
  -2   4  -1  448.79   23.21
   2  -4  -1  478.48   20.74
   2   4  -1  441.35   19.92
  -2   4  -1  444.22   15.79
  -2   4  -1  460.13   22.92
   2   4  -1  468.40   19.09
   2   4  -1  456.82   18.46
   2  -4   0  698.33   31.37
  -2   4   0  688.03   30.85
   2   4   0  748.96   32.20
  -2  -4   0  764.45   32.62
   2  -4   0  704.65   31.72
   2  -4   0  648.83   29.97
  -2  -4   0  790.71   33.25
   2   4   0  737.68   32.45
  -2   4   0  674.77   30.97
  -2   4   0  667.78   30.86
  -2  -4   0  730.63   31.75
   2   4   0  703.46   31.37
   2  -4   0  658.32   20.98
  -2  -4   0  734.85   27.76
   2  -4   0  638.70   22.86
  -2   4   0  698.01   30.19
   2   4   0  723.34   26.70
   2   4   0  699.40   21.96
   2   4   0  731.07   28.06
   2   4   1  419.31   22.93
  -2   4   1  443.10   23.37
  -2  -4   1  425.29   23.79
  -2   4   1  446.52   24.03
   2   4   1  440.88   23.97
  -2   4   1  475.65   24.69
   2  -4   1  454.19   24.10
   2  -4   1  416.27   23.29
   2   4   1  440.68   23.96
  -2  -4   1  420.85   23.32
   2  -4   1  435.26   23.25
  -2  -4   1  383.93   18.56
  -2  -4   1  441.58   20.31
   2  -4   1  428.20   12.84
  -2   4   1  457.12   20.21
   2  -4   1  440.98   23.09
  -2  -4   1  436.37   18.14
   2   4   1  437.00   24.01
  -2  -4   1  412.32   17.97
  -2   4   2  584.15   28.12
   2   4   2  604.92   28.65
   2   4   2  578.96   28.13
  -2   4   2  571.72   27.55
  -2  -4   2  583.14   28.02
   2  -4   2  554.48   27.50
   2   4   2  595.45   28.72
  -2  -4   2  568.53   24.98
  -2  -4   2  592.05   24.06
   2  -4   2  591.83   27.73
  -2   4   2  599.18   26.21
  -2  -4   2  547.87   23.03
   2  -4   2  566.26   25.73
   2  -4   2  529.43   26.58
  -2   4   2  578.09   21.64
  -2  -4   2  581.52   25.12
  -2  -4   2  500.59   22.88
   2  -4   2  524.82   19.09
  -2  -4   2  543.66   18.89
   2   4   3  409.11   24.98
  -2   4   3  421.63   25.16
   2   4   3  442.83   25.58
  -2   4   3  464.36   26.03
  -2  -4   3  359.71   17.30
  -2  -4   3  398.76   22.93
   2  -4   3  425.90   25.02
   2   4   3  400.67   20.70
  -2   4   3  401.77   19.98
  -2  -4   3  352.48   14.86
   2  -4   3  415.75   17.30
  -2  -4   3  369.71   20.26
   2   4   4   89.26   13.52
  -2   4   4  106.58   15.39
  -2   4   4  108.57   14.81
   2   4   4  137.97   16.44
  -2  -4   4  115.09   14.61
   2  -4   4   88.46   14.05
  -2   4   4   85.51    8.41
  -2  -4   4  100.55   11.86
  -2   4   5  278.70   24.11
   2   4   5  259.31   23.79
   2   4   5  235.82   22.80
  -2   4   5  244.85   22.70
   2  -4   5  244.31   23.79
  -2  -4   5  246.46   22.78
  -2  -4   5  212.58   18.24
   2  -4   5  232.95   10.93
  -2   4   5  242.56   14.95
   2   4   6   22.73   11.98
  -2   4   6   18.75   10.43
  -2   4   6   38.13   12.41
  -2  -4   6    8.74   10.59
   2  -4   6   10.38   10.31
   2   4   6   23.68   11.74
  -2  -4   6   14.07   10.03
   2  -4   6    9.34   10.63
   2   4   7   42.19   16.61
  -2   4   7   37.21   13.34
   2  -4   7   30.94   14.54
  -2  -4   7   50.29   15.34
  -2  -4   7   48.06   16.16
   2  -4   7   30.32   11.99
   2   4   7   38.55   14.73
   2   4   8   14.31   15.68
   2  -4   8    6.03   11.80
  -2  -4   8   28.60   14.59
  -2   4   8   20.13   13.45
   2  -4   8   44.31   16.09
  -2  -4   8   25.21   16.09
   2   4   8   43.14   19.22
   2   4   8   31.71   14.17
  -2   4   8   24.58   14.56
   2   5  -8   32.64   14.66
  -2   5  -7   19.53   14.26
   2  -5  -7   14.27   14.04
   2   5  -7   24.19   14.14
  -2  -5  -7   -5.05   12.32
  -2   5  -7    1.27    8.90
   2   5  -7   19.17   10.61
   2  -5  -7    2.58   12.93
  -2  -5  -7    0.91   11.65
   2   5  -6    9.75   11.07
  -2   5  -6   24.13   12.66
   2  -5  -6   13.15   10.95
  -2  -5  -6   11.16    9.54
  -2   5  -6   11.83    9.06
  -2   5  -6   12.33    9.19
   2   5  -6    3.79    8.36
  -2  -5  -6   12.14   11.80
   2  -5  -6   14.70   12.95
  -2  -5  -5   -4.02    9.09
  -2   5  -5   16.24    9.34
   2   5  -5    9.00   11.41
   2  -5  -5    9.21    9.49
  -2  -5  -5    4.40   10.16
   2  -5  -5   10.62    9.73
   2   5  -5    8.81    8.41
  -2   5  -5   -1.57    6.57
  -2   5  -5    1.92    6.39
   2   5  -4   -2.11    7.40
   2  -5  -4    3.58    7.58
  -2  -5  -4    4.58    7.51
  -2   5  -4    9.64    8.99
  -2  -5  -4   12.34    9.48
   2  -5  -4    6.66    8.04
  -2   5  -4   -0.26    5.26
   2   5  -4  -20.91    7.79
  -2   5  -4   -7.33    6.53
  -2  -5  -4   -3.48    4.07
   2   5  -3   -6.03    6.46
  -2  -5  -3    2.52    7.94
  -2   5  -3   12.47    7.38
   2  -5  -3    4.34    7.42
  -2   5  -3   -4.25    7.25
  -2   5  -3   13.07    4.62
  -2  -5  -3    4.41    6.73
   2   5  -3    8.87    6.61
   2  -5  -3    4.97    7.09
  -2  -5  -3    7.57    8.80
   2  -5  -2    6.85    7.85
   2   5  -2    6.64    6.09
  -2   5  -2   14.67    8.01
  -2  -5  -2   -2.74    6.48
  -2   5  -2   13.79   10.28
  -2  -5  -2    6.43    8.12
   2   5  -2    3.48    7.32
   2  -5  -2    5.67    7.31
  -2  -5  -2    6.78    7.29
   2   5  -2    5.61    5.81
   2   5  -2   10.77    5.44
  -2   5  -2    5.33    3.40
   2  -5  -1  235.30   18.74
  -2  -5  -1  226.78   18.64
  -2   5  -1  235.46   20.18
   2   5  -1  233.22   20.32
   2  -5  -1  225.21   19.83
  -2  -5  -1  250.23   20.78
   2   5  -1  215.72   15.26
   2  -5  -1  244.32   15.66
   2   5  -1  234.40   15.22
  -2  -5  -1  242.03   17.73
   2   5  -1  226.46   14.41
  -2   5  -1  245.00   12.98
   2   5  -1  219.67   14.09
  -2   5  -1  223.29   16.76
  -2  -5   0   88.17   12.93
   2   5   0   71.41   12.43
  -2   5   0   83.64   13.03
   2  -5   0   70.84   12.02
  -2  -5   0   73.71    9.71
  -2  -5   0   77.24   10.49
   2   5   0   91.16   10.98
   2  -5   0   76.55    7.30
   2  -5   0   75.73    8.73
   2   5   0   96.41    8.50
   2   5   0   96.69   11.25
  -2   5   0   99.32   11.48
   2   5   1  197.80   17.81
  -2   5   1  208.85   17.86
  -2   5   1  252.55   19.66
   2   5   1  206.27   18.26
   2  -5   1  217.45   19.42
  -2  -5   1  199.56   18.66
   2  -5   1  214.24   17.72
  -2  -5   1  170.41   13.41
   2  -5   1  210.26    9.42
  -2  -5   1  230.51   16.33
  -2   5   1  213.20   14.90
   2   5   1  202.31    7.28
   2   5   1  213.39   17.80
  -2   5   2    5.83    7.47
   2   5   2   20.96    8.74
   2   5   2   10.40    7.20
  -2   5   2   18.17    9.07
  -2  -5   2    7.44    6.26
   2  -5   2   18.78    8.35
   2  -5   2   -3.68    6.56
  -2  -5   2   -1.73    4.11
  -2  -5   2    9.31    5.19
  -2   5   2    6.64    6.19
  -2  -5   2   14.50    7.44
  -2   5   2    5.49    3.66
  -2  -5   2   18.59    6.91
   2   5   2    5.24    7.66
  -2  -5   2    8.44    3.71
  -2   5   3    0.08    7.32
   2   5   3    5.86    7.90
   2   5   3    7.24    4.68
  -2   5   3    6.37    7.13
   2   5   3    2.00    7.54
  -2  -5   3    9.13    8.48
   2  -5   3   23.21    9.01
  -2  -5   3   13.48    5.93
  -2  -5   3    4.01    7.46
   2  -5   3   -1.77    6.79
   2  -5   3   17.57    5.13
  -2   5   3   11.93    4.95
  -2  -5   3    6.08    6.12
  -2  -5   3    4.49    3.00
  -2   5   4   -2.64    7.50
   2   5   4   13.35    9.00
  -2   5   4   18.36   10.08
   2   5   4   -4.88    8.47
   2  -5   4    6.78    9.93
  -2  -5   4    8.95    6.67
  -2   5   4    0.85    3.98
  -2  -5   4   13.26    7.22
   2  -5   4    4.99    4.64
  -2  -5   4    4.16    3.19
  -2   5   5   -1.83    8.37
   2   5   5  -15.34    9.34
  -2   5   5    7.90   10.52
   2   5   5    0.47    8.16
   2  -5   5    2.87   10.18
  -2  -5   5   -4.49    8.14
  -2   5   5   -0.73    3.82
  -2  -5   5    7.57    7.13
   2   5   6    1.83   10.84
  -2   5   6    6.26   11.56
  -2   5   6    3.67    9.92
   2   5   6    7.16   11.91
  -2  -5   6   -9.49   10.88
   2  -5   6    6.84   10.46
   2   5   7   24.48   12.96
  -2  -5   7    2.10   12.16
  -2   5   7   -2.40   12.70
   2  -5   7   -1.24   11.46
  -2  -5   7   13.46   11.37
   2  -5   7  -11.75   13.07
  -2  -5   8   -1.32   12.47
   2  -5   8    7.47   12.63
   2   5   8   19.27   13.71
   2   5   8    4.77   15.63
   2   6  -7   75.77   19.38
  -2  -6  -7   77.67   17.92
   2  -6  -7  134.56   22.06
  -2   6  -7   84.16   19.62
   2   6  -7   74.65   16.59
   2  -6  -7  112.41   23.11
  -2  -6  -7  114.36   24.60
   2  -6  -6   51.92   15.15
   2   6  -6   97.04   18.92
  -2  -6  -6  112.46   19.04
  -2   6  -6   42.90   14.43
   2   6  -6   82.24   15.16
  -2   6  -6   86.86   14.19
  -2   6  -6   60.92   12.40
   2  -6  -6  121.06   21.17
  -2  -6  -6  117.19   20.84
  -2  -6  -5   80.93   15.92
  -2   6  -5   76.12   15.80
   2   6  -5  104.53   17.06
   2  -6  -5  108.77   17.33
  -2   6  -5  102.01   14.85
   2   6  -5   74.84   13.34
  -2   6  -5   98.43   13.23
  -2  -6  -5   88.63   16.83
   2  -6  -5   75.46   16.06
   2   6  -4  179.46   19.65
  -2  -6  -4  164.11   19.38
   2  -6  -4  166.85   20.55
  -2   6  -4  173.35   20.09
  -2  -6  -4  169.50   21.45
   2  -6  -4  186.57   22.33
   2   6  -4  183.90   17.41
  -2   6  -4  146.44   13.37
  -2   6  -3  748.52   40.73
  -2  -6  -3  670.48   36.98
   2  -6  -3  703.69   37.90
   2   6  -3  710.40   39.50
  -2  -6  -3  750.75   40.90
   2  -6  -3  806.40   42.20
  -2  -6  -3  736.05   38.61
   2   6  -3  642.78   30.22
  -2   6  -3  676.11   25.28
   2   6  -3  671.38   33.58
  -2   6  -3  659.70   36.12
  -2  -6  -2  392.03   26.40
   2  -6  -2  302.46   23.79
   2   6  -2  435.54   29.79
  -2   6  -2  374.25   28.03
   2  -6  -2  363.12   27.58
  -2  -6  -2  433.18   30.29
  -2   6  -2  317.57   14.34
  -2  -6  -2  381.60   25.52
   2  -6  -2  339.43   22.34
   2   6  -2  366.63   20.90
  -2   6  -2  356.17   24.36
   2   6  -2  381.22   22.42
   2   6  -1  420.01   28.53
   2  -6  -1  394.83   26.49
  -2   6  -1  387.56   27.42
  -2  -6  -1  399.11   26.62
  -2  -6  -1  377.99   27.62
   2  -6  -1  453.05   29.98
  -2  -6  -1  419.98   25.32
   2  -6  -1  408.63   22.29
  -2  -6  -1  383.71   24.03
   2   6  -1  380.67   20.38
  -2   6  -1  412.06   19.31
  -2   6  -1  450.86   25.57
   2   6  -1  419.70   21.47
   2   6   0  604.99   34.18
  -2   6   0  552.76   33.40
   2  -6   0  591.21   34.20
  -2  -6   0  561.60   33.20
   2   6   0  573.87   28.74
   2  -6   0  552.75   24.74
  -2  -6   0  579.44   29.35
  -2  -6   0  579.94   27.29
   2  -6   0  520.81   21.49
   2   6   0  547.31   23.02
  -2   6   0  570.35   27.93
   2   6   0  597.63   29.54
  -2   6   1  389.01   27.16
   2   6   1  391.03   27.22
   2   6   1  417.81   28.69
  -2   6   1  409.23   28.63
   2  -6   1  356.39   26.61
  -2  -6   1  366.65   27.00
   2  -6   1  441.61   27.21
   2  -6   1  441.77   21.23
  -2  -6   1  368.87   20.52
   2  -6   1  383.65   14.68
  -2  -6   1  391.33   23.76
   2   6   1  403.76   26.54
   2   6   2  359.28   26.91
  -2   6   2  359.06   25.98
   2   6   2  348.96   25.97
   2  -6   2  272.49   23.82
  -2  -6   2  341.86   26.28
  -2   6   2  343.73   25.67
  -2  -6   2  331.44   22.46
  -2  -6   2  317.23   18.94
   2  -6   2  371.68   26.14
   2   6   2  353.94   26.82
  -2  -6   2  342.06   21.67
  -2   6   2  287.82   15.89
  -2   6   3  681.95   37.63
   2   6   3  667.43   37.26
   2  -6   3  692.69   37.74
  -2   6   3  676.39   38.16
  -2  -6   3  676.59   37.59
   2   6   3  698.87   38.62
  -2  -6   3  674.50   34.28
   2  -6   3  753.58   38.36
  -2  -6   3  628.43   30.06
  -2   6   3  630.90   25.54
   2  -6   3  630.46   26.15
  -2  -6   3  626.13   30.48
   2   6   3  604.25   37.75
  -2   6   4  149.87   19.08
   2   6   4  119.78   18.58
  -2   6   4  130.66   19.15
   2   6   4  139.97   19.48
   2  -6   4  121.03   19.38
  -2  -6   4  154.08   18.33
  -2  -6   4  145.48   15.29
   2  -6   4  113.68   11.54
  -2   6   4  117.75   10.60
   2   6   5  117.42   19.03
  -2   6   5  113.54   19.56
  -2   6   5  171.13   22.68
   2   6   5  119.70   19.50
   2  -6   5  136.14   19.71
  -2  -6   5  114.26   17.22
  -2  -6   5  123.60   14.62
   2   6   6   93.08   18.77
  -2   6   6   94.25   17.84
  -2   6   6   99.96   20.61
   2   6   6  101.66   19.12
   2  -6   6   71.69   17.55
  -2  -6   6   75.58   16.34
  -2   6   7  108.92   20.09
   2   6   7  103.91   21.13
  -2   6   7   77.40   18.56
   2   6   7   82.22   19.21
  -2  -6   7  102.87   20.26
   2  -6   7   91.26   20.65
   2   6   7  101.14   23.17
  -2  -6   8    3.91   13.91
  -2   7  -7    8.64   13.28
   2  -7  -7    4.98   11.83
   2   7  -7   10.41   15.00
  -2  -7  -7    5.54   11.79
   2  -7  -7   50.35   16.90
  -2  -7  -7   33.47   15.69
  -2   7  -6   63.13   17.27
   2   7  -6   79.40   18.74
  -2  -7  -6   43.63   13.20
   2  -7  -6   49.36   14.37
  -2  -7  -6   63.93   19.77
   2  -7  -6   28.65   15.47
   2   7  -5  211.89   23.60
  -2   7  -5  240.95   26.19
   2  -7  -5  263.63   27.30
  -2  -7  -5  249.03   27.02
   2   7  -5  202.99   20.19
   2  -7  -5  262.46   29.98
  -2  -7  -5  235.47   28.30
  -2  -7  -4   50.58   13.68
   2  -7  -4   28.05   11.53
  -2   7  -4   55.40   13.32
   2   7  -4   61.63   13.84
  -2   7  -4   45.61    8.41
   2   7  -4   53.23   10.48
   2  -7  -4   44.51   14.86
  -2  -7  -4   59.25   16.69
  -2   7  -4   36.23   12.92
   2   7  -4   31.64   12.15
  -2   7  -3  119.85   16.95
   2   7  -3  124.28   15.39
   2  -7  -3  140.76   18.94
  -2  -7  -3  134.55   18.51
  -2   7  -3  127.26   10.53
  -2  -7  -3  105.14   16.03
   2   7  -3  125.37   13.59
   2  -7  -3  126.66   19.14
   2   7  -3   98.39   17.64
  -2   7  -3  128.73   19.48
  -2  -7  -3  116.04   18.04
   2   7  -2  137.58   14.36
  -2  -7  -2  184.65   20.67
  -2   7  -2  155.58   17.30
   2  -7  -2  131.53   18.49
  -2   7  -2  124.31   17.71
   2   7  -2  121.95   18.16
  -2  -7  -2  115.75   18.09
   2  -7  -2  127.10   18.59
   2  -7  -2  137.41   15.74
  -2  -7  -2  129.62   16.85
   2   7  -2  140.89   13.91
   2   7  -1  481.61   33.15
  -2   7  -1  486.75   33.22
  -2  -7  -1  439.63   30.38
   2  -7  -1  443.80   30.15
   2  -7  -1  475.06   33.18
  -2  -7  -1  440.79   32.14
   2  -7  -1  451.81   25.29
  -2  -7  -1  486.29   29.38
   2   7  -1  427.07   23.59
  -2   7  -1  473.15   22.91
   2   7  -1  473.79   23.99
  -2   7  -1  488.05   28.28
   2   7   0  116.98   11.21
  -2   7   0  122.70   17.85
   2   7   0  136.66   18.27
   2  -7   0  104.37   15.83
  -2  -7   0  158.70   19.27
  -2  -7   0   99.93   14.08
   2  -7   0  102.83   10.01
  -2  -7   0   87.90   11.74
   2  -7   0  108.46   11.96
   2   7   0  128.52   15.14
  -2   7   0   98.31   12.72
  -2   7   0   97.44   12.79
   2   7   1  446.19   31.12
  -2   7   1  471.28   32.15
   2  -7   1  451.81   32.22
   2   7   1  445.84   31.72
  -2  -7   1  341.17   28.88
  -2   7   1  466.46   32.79
  -2  -7   1  400.04   22.51
   2  -7   1  431.28   16.72
   2  -7   1  451.37   23.40
   2   7   1  474.93   29.92
   2   7   1  459.06   22.04
   2   7   1  387.55   13.46
   2   7   2  112.94   17.25
  -2   7   2  125.11   18.39
   2   7   2  103.23   16.61
  -2  -7   2  110.30   17.59
  -2   7   2   93.76   16.56
   2  -7   2   94.21   17.41
  -2  -7   2   93.58   11.52
   2  -7   2  126.21   17.02
  -2  -7   2   87.04   13.63
   2   7   2  105.58   16.31
  -2   7   2  106.61   10.10
   2   7   3  124.28   18.69
  -2   7   3  140.68   19.40
  -2  -7   3  124.84   18.23
   2   7   3  132.42   18.84
  -2   7   3  163.15   21.85
   2  -7   3  175.90   21.65
  -2  -7   3  133.54   17.11
   2  -7   3  147.68   20.10
  -2  -7   3  130.10   15.12
  -2   7   3  133.13   11.25
   2   7   3  133.15   19.86
   2  -7   3  125.76   12.27
   2   7   4   91.91   18.32
  -2   7   4   56.63   14.28
  -2   7   4   61.50   16.23
   2   7   4   44.87   13.38
  -2  -7   4   53.93   12.86
   2  -7   4   36.64   13.20
  -2  -7   4   64.58   11.15
   2  -7   4   45.81    8.44
   2   7   4   82.36   19.47
   2   7   5  233.25   27.53
  -2   7   5  240.12   27.24
   2   7   5  247.72   27.59
  -2   7   5  251.13   27.95
  -2  -7   5  274.20   26.96
   2  -7   5  232.30   26.12
   2   7   5  210.25   27.29
  -2  -7   5  219.26   20.16
   2   7   6   81.58   18.79
  -2   7   6   70.35   16.45
  -2   7   6   69.36   17.75
   2   7   6   61.52   17.86
  -2  -7   6   55.72   15.72
   2  -7   6   65.34   17.06
   2   7   6   46.59   16.92
  -2   7   7  -11.72   13.59
   2   7   7   20.86   14.18
  -2   7   7    9.32   13.05
   2   7   7   10.17   12.64
   2  -7   7    4.38   12.26
  -2  -7   7   -2.64   13.13
   2   7   7   50.48   19.78
   2   8  -7    2.86   13.12
   2   8  -6   11.27   12.33
  -2   8  -6   -5.35   11.83
  -2  -8  -6   -0.29   11.64
   2  -8  -6  -16.83   13.37
   2   8  -6   34.31   17.06
  -2  -8  -6    9.00   13.28
   2  -8  -6    1.24   12.78
  -2   8  -6   34.25   18.86
  -2  -8  -5   16.35   12.51
  -2   8  -5    0.35   11.25
   2  -8  -5  -20.02   13.91
   2   8  -5   11.29    9.97
  -2   8  -5   -5.24   14.98
  -2  -8  -5   10.28   13.87
   2  -8  -5   -5.25   14.53
   2   8  -5   -7.15   13.50
  -2   8  -4   -0.07    9.24
   2  -8  -4    7.60    9.50
   2   8  -4    9.74    9.43
  -2  -8  -4    4.90   10.69
  -2   8  -4   21.11   12.31
  -2  -8  -4   -1.84   11.68
   2  -8  -4  -10.08   14.02
   2   8  -4    9.47   11.08
  -2   8  -3   18.28   10.52
   2  -8  -3   -1.14   10.15
  -2  -8  -3   -7.96   11.01
   2   8  -3   -0.79    7.69
   2   8  -3   -8.63    6.58
  -2  -8  -3   10.18    9.65
   2  -8  -3   10.71   11.56
   2   8  -3   10.48   13.35
  -2   8  -3    7.20   10.02
  -2  -8  -3    3.93   10.50
   2   8  -2   43.40   10.51
   2  -8  -2   33.40   11.88
  -2   8  -2   18.60    9.48
  -2  -8  -2   16.48   10.50
   2   8  -2   35.79   12.20
  -2  -8  -2   22.69   12.48
   2  -8  -2   25.69   12.79
  -2   8  -2   11.39   11.76
  -2  -8  -2   10.29    8.11
   2  -8  -2   26.17   10.69
   2   8  -1   35.94    8.18
   2  -8  -1   26.80   11.72
  -2  -8  -1   54.53   14.31
  -2   8  -1   37.55   10.20
   2  -8  -1   30.96   11.71
  -2  -8  -1   41.77   14.85
   2   8  -1   45.76   15.45
  -2   8  -1   39.91   13.84
   2  -8  -1   41.41    9.10
  -2  -8  -1   42.10   10.71
   2   8  -1   48.58   10.06
  -2   8  -1   45.97    8.64
   2   8   0    9.48    9.96
  -2   8   0   13.75   11.60
   2   8   0   10.51    6.41
  -2  -8   0   18.86   10.76
   2  -8   0    9.41   10.90
  -2  -8   0   -5.44    7.64
   2  -8   0    2.74    6.24
  -2   8   0    1.41    6.42
  -2   8   0   -0.30    7.08
   2   8   0   -6.47    7.70
  -2   8   1   65.16   15.53
   2   8   1   35.57   12.90
   2   8   1   43.71   14.01
  -2  -8   1   25.45   13.06
  -2   8   1   34.96   13.03
   2  -8   1   20.71   13.04
  -2  -8   1   24.72    8.56
   2  -8   1   30.77    8.54
   2   8   1   49.94   12.11
  -2   8   1   17.94    8.46
   2   8   1   27.25    3.85
  -2   8   1   41.28   11.41
   2   8   1   32.31    7.51
   2   8   2   26.88   12.11
  -2   8   2   10.41   10.56
   2  -8   2   49.69   15.23
   2   8   2   25.77   11.78
  -2  -8   2   28.25   12.04
  -2   8   2   29.98   14.11
   2  -8   2   18.71   11.85
  -2  -8   2   38.60   11.86
  -2   8   2   17.02    5.94
   2   8   2   40.58   13.75
  -2   8   3   22.15   12.25
   2   8   3   10.10   10.95
  -2   8   3    1.31   10.04
   2   8   3   10.72   10.73
  -2  -8   3    5.73   10.74
   2  -8   3   10.04   12.24
  -2  -8   3    2.41    9.12
   2  -8   3    6.34   10.25
   2  -8   3    3.59    5.89
   2   8   3   16.17   12.34
  -2  -8   3    4.15    7.92
  -2   8   4   -2.10   11.15
   2   8   4    8.08   12.81
   2   8   4    4.10   10.53
  -2   8   4   -2.16   12.51
   2  -8   4   28.14   12.34
  -2  -8   4   -2.32   10.20
   2   8   4  -20.31   12.54
  -2  -8   4    6.27    7.86
   2   8   5   11.80   14.42
  -2   8   5   20.77   12.29
  -2   8   5   -4.37   12.79
   2   8   5  -14.09   13.56
  -2  -8   5    8.18   12.71
   2  -8   5  -23.37   13.32
   2   8   5   -6.15   12.94
  -2   8   6   18.92   13.46
   2   8   6   34.10   16.34
   2   8   6   10.15   12.72
  -2   8   6   12.01   13.42
  -2  -8   6    5.45   11.53
   2  -8   6   -7.14   12.38
   2   8   6    1.68   14.57
  -2  -8   7  -15.81   14.71
  -2   9  -6   17.77   15.85
   2   9  -6   36.40   15.01
  -2   9  -5   35.23   14.77
   2  -9  -5   12.70   11.73
   2   9  -5   19.81   12.20
  -2  -9  -5   13.38   12.49
  -2   9  -5   18.75   17.20
   2  -9  -5    4.49   16.52
   2   9  -5   35.94   18.65
  -2  -9  -5   15.94   13.26
  -2  -9  -4  138.82   22.29
   2   9  -4  128.99   19.29
   2  -9  -4   81.80   16.57
  -2   9  -4  111.18   18.69
   2  -9  -4  122.51   21.85
  -2  -9  -4  130.20   26.22
  -2   9  -4  136.25   24.86
   2   9  -4  140.75   23.24
  -2   9  -3   94.99   16.83
  -2  -9  -3  106.73   20.40
   2   9  -3   85.88   14.27
   2  -9  -3  116.99   19.15
  -2  -9  -3  109.07   17.76
   2   9  -3   82.81   19.30
   2  -9  -3   69.90   18.56
  -2   9  -3   79.58   18.13
  -2  -9  -3   95.89   19.58
  -2  -9  -2    5.71   10.51
   2   9  -2    3.37    7.28
  -2   9  -2    6.32    8.54
   2  -9  -2   -1.89    9.63
  -2   9  -2   23.10   13.88
  -2  -9  -2   25.10   13.01
   2  -9  -2   -0.16   10.26
   2   9  -2   19.54   13.18
  -2  -9  -2    4.77    8.23
  -2   9  -1  188.27   20.02
   2  -9  -1  191.37   24.01
   2   9  -1  176.82   16.35
  -2  -9  -1  164.44   22.24
  -2   9  -1  189.55   24.93
  -2  -9  -1  185.93   25.35
   2  -9  -1  202.76   26.02
   2   9  -1  215.80   26.54
  -2  -9  -1  201.59   21.10
   2  -9  -1  206.24   19.09
  -2   9  -1  174.99   15.99
   2   9  -1  157.23   16.53
  -2   9   0  179.81   23.63
   2   9   0  270.75   28.23
  -2  -9   0  277.76   29.08
   2  -9   0  255.27   28.33
  -2  -9   0  227.36   21.41
   2  -9   0  173.84   16.85
  -2   9   0  216.14   20.97
   2   9   0  240.96   22.48
  -2   9   0  218.21   20.31
   2   9   0  210.03   16.77
  -2   9   1  187.64   24.18
   2   9   1  190.60   24.56
   2  -9   1  186.56   25.23
  -2  -9   1  195.23   25.37
   2  -9   1  171.66   16.37
  -2  -9   1  183.75   19.30
  -2   9   1  174.98   20.62
   2   9   1  185.77   21.53
   2   9   1  195.10   15.55
  -2   9   1  178.71   18.41
  -2   9   2    6.80   11.60
   2   9   2   15.74   13.01
   2  -9   2   -0.42   10.94
  -2  -9   2   28.08   15.22
   2   9   2   18.35   11.95
  -2   9   2    9.26   10.93
   2  -9   2    2.61    5.94
   2   9   2   21.18   12.28
  -2   9   2   48.48   14.36
   2   9   3  102.12   21.06
  -2   9   3   92.99   17.97
  -2   9   3  127.33   22.62
  -2  -9   3   66.77   16.75
   2   9   3   91.86   19.63
   2  -9   3   89.00   18.74
   2  -9   3  100.96   18.23
  -2  -9   3  119.33   18.92
   2   9   3  112.81   21.73
  -2  -9   3   82.59   14.09
  -2   9   4   59.98   18.13
   2   9   4   99.23   21.42
  -2   9   4  124.55   23.44
   2   9   4  132.30   24.26
  -2  -9   4  112.10   21.80
  -2  -9   4  150.94   22.43
   2  -9   4   87.59   19.85
   2   9   4  106.24   21.60
  -2   9   5   -6.39   12.77
   2   9   5    3.63   11.57
   2   9   5   -4.74   13.86
  -2   9   5   15.91   14.44
   2  -9   5    3.21   12.39
  -2  -9   5   -4.50   11.43
   2   9   5  -10.22   13.69
  -2  -9   6   34.62   15.10
   2  -9   6    7.50   13.48
  -2  10  -5   84.24   18.54
   2 -10  -4   39.78   15.76
  -2 -10  -4   72.90   19.74
  -2  10  -4   34.75   15.57
   2  10  -4   -4.33   14.55
   2 -10  -4   54.51   19.45
  -2 -10  -4   48.70   17.38
  -2  10  -4   59.70   22.27
  -2 -10  -3  115.84   21.88
  -2  10  -3  138.38   20.06
   2 -10  -3  140.33   23.88
  -2 -10  -3   70.84   15.59
   2 -10  -3  134.74   24.67
  -2 -10  -3  125.16   23.73
  -2  10  -3  140.75   24.15
   2  10  -3  102.26   22.51
  -2 -10  -2  143.07   23.25
  -2  10  -2  169.62   20.70
   2 -10  -2  186.82   26.13
  -2 -10  -2  162.15   21.48
  -2 -10  -2  198.26   27.93
  -2  10  -2  197.28   27.39
   2  10  -2  195.25   28.08
   2 -10  -2  195.88   28.04
   2 -10  -1  212.53   25.61
   2  10  -1  136.62   22.72
  -2  10  -1  182.37   25.96
  -2  10  -1  175.17   19.80
  -2 -10  -1  185.07   25.56
   2 -10  -1  189.10   27.48
  -2 -10  -1  167.26   25.95
  -2 -10  -1  163.22   19.85
   2 -10  -1  175.48   19.08
  -2  10   0  107.84   14.89
   2  10   0   86.44   19.88
  -2  10   0   43.33   15.92
  -2 -10   0   73.10   17.64
   2 -10   0   51.07   16.13
  -2 -10   0   82.43   15.60
   2  10   0   62.70   13.76
  -2  10   0   68.31   13.52
   2  10   1  164.04   24.70
  -2  10   1  184.11   25.60
   2 -10   1  174.06   25.65
  -2 -10   1  165.03   25.21
  -2 -10   1  200.15   22.04
  -2  10   1  182.14   19.80
   2  10   1  165.01   22.38
  -2  10   1  158.67   20.85
  -2  10   2  129.71   23.05
   2  10   2  192.45   27.49
   2  10   2  158.67   25.14
  -2 -10   2  134.68   23.48
   2 -10   2   77.77   19.79
  -2  10   2  114.02   22.84
  -2 -10   2  123.66   17.45
  -2  10   2  135.92   22.64
   2  10   2  166.56   23.66
  -2  10   3  106.45   22.02
   2  10   3  128.46   23.50
   2  10   3   93.47   21.45
   2 -10   3  138.21   24.82
  -2 -10   3   98.89   22.01
  -2  10   3  150.89   24.85
   2 -10   3  126.93   21.70
   2  10   3  103.79   21.55
  -2  10   3  148.59   23.62
   2  10   4   46.42   18.85
  -2  10   4    8.21   12.40
  -2 -10   4    3.70   15.66
   2 -10   4   17.16   14.76
   2  10   4   26.03   15.82
  -2  10   4   19.25   14.83
   2 -10   4   50.50   17.86
  -2 -10   4   30.71   13.60
  -2  10   4   23.35   12.78
   2  10   4   34.27   16.66
  -2 -10   5   98.19   21.00
   2 -10   5  162.49   27.92
  -2  10   5  124.94   27.95
  -2 -10   6   47.86   17.91
   2 -11  -3   -1.27   12.44
  -2 -11  -3  -26.51   15.67
  -2 -11  -3   22.52   15.06
  -2  11  -3   -4.46   14.57
   2 -11  -3  -12.56   14.83
   2  11  -3    8.92   15.34
  -2 -11  -2   50.44   19.23
   2 -11  -2   33.76   15.07
  -2 -11  -2   42.68   14.63
  -2  11  -2   10.38   12.63
   2 -11  -2   15.44   15.48
  -2 -11  -2   33.17   19.76
   2  11  -2   27.07   14.74
   2  11  -1   51.62   17.91
  -2 -11  -1   30.85   14.69
  -2  11  -1   48.34   17.12
   2 -11  -1   42.24   15.93
  -2 -11  -1   43.55   13.16
  -2 -11  -1   76.37   21.28
   2 -11  -1   57.80   20.37
  -2 -11   0  -14.25   13.61
   2  11   0   -3.55   12.38
  -2  11   0   34.95   16.01
   2 -11   0   25.84   14.96
   2 -11   0   15.29   13.27
  -2 -11   0   24.71   16.38
  -2 -11   0   -4.59    9.67
  -2 -11   1   53.35   18.81
   2 -11   1   36.50   16.17
  -2  11   1   92.62   20.92
   2  11   1   56.05   17.69
   2  11   1   30.63   12.11
   2 -11   2   18.22   15.62
  -2 -11   2   48.18   18.39
  -2  11   2   47.52   18.43
   2  11   2   38.34   17.24
  -2  11   2    7.48   11.52
   2  11   2   13.25   13.52
  -2  11   3    9.08   14.36
   2 -11   3   -1.96   13.72
  -2 -11   3   11.67   15.40
   2  11   3   26.97   17.23
  -2  11   3    7.22   14.58
   2  11   3  -12.72   16.94
   2  11   3  -13.53   13.32
  -2  11   3    6.26   12.17
   2 -11   4   29.62   15.97
   2  11   4   43.70   19.68
  -2  11   4    8.40   18.12
   2  12   3   50.02   17.55
  -2  12   3   51.19   18.42
  -3   0  -8   26.07   13.40
   3   0  -8    1.39   11.28
   3   0  -7   24.27   13.58
  -3   0  -7    5.37   11.55
  -3   0  -6   12.25    9.08
   3   0  -6    4.98    8.67
  -3   0  -6    0.35   10.11
  -3   0  -5    4.28    7.12
   3   0  -5    6.90    7.61
  -3   0  -5   -3.27    7.04
  -3   0  -5   -1.15    4.28
  -3   0  -4    0.42    6.28
  -3   0  -4    6.30    7.08
   3   0  -4    4.98    5.99
   3   0  -4   -1.37    4.76
  -3   0  -4    5.87    4.24
  -3   0  -3   -0.68    5.27
   3   0  -3    2.89    4.74
  -3   0  -3    8.68    6.01
  -3   0  -3   12.21    6.13
   3   0  -3    3.96    5.59
   3   0  -3    6.70    5.51
   3   0  -3   -0.36    3.83
   3   0  -3   -1.39    5.36
   3   0  -2    8.66    4.25
  -3   0  -2    0.67    3.69
  -3   0  -2   -2.15    4.71
  -3   0  -2    1.45    3.44
   3   0  -2    5.95    3.90
   3   0  -2    0.98    4.16
  -3   0  -2   -7.60    4.46
   3   0  -2    1.21    3.62
   3   0  -2    1.32    3.15
  -3   0  -1    2.38    3.01
   3   0  -1   -0.35    2.40
  -3   0  -1   -0.95    2.25
  -3   0  -1   -0.61    2.34
   3   0  -1    2.05    2.54
  -3   0  -1    0.42    2.14
  -3   0  -1   -4.03    3.04
   3   0  -1    0.02    3.22
  -3   0  -1    2.18    2.78
   3   0  -1   -0.06    2.79
  -3   0  -1    3.28    3.42
   3   0  -1    1.85    2.79
   3   0  -1    4.08    3.49
  -3   0   1   -0.35    2.27
   3   0   1    0.25    2.26
   3   0   1    3.69    3.10
  -3   0   1    1.45    2.32
   3   0   1    1.14    2.52
   3   0   1    1.30    2.85
   3   0   1    1.79    2.85
  -3   0   1    8.63    3.43
  -3   0   1   -0.11    3.03
  -3   0   1   -1.16    2.85
   3   0   1    0.34    2.95
  -3   0   2    0.01    3.51
   3   0   2    0.89    3.74
  -3   0   2   -2.43    3.91
   3   0   2    3.83    3.74
  -3   0   2    5.48    4.34
   3   0   2    2.61    3.73
   3   0   2   -0.11    3.50
  -3   0   2    3.16    3.69
   3   0   2   -1.75    4.11
   3   0   2    1.31    4.50
  -3   0   3    4.33    5.17
   3   0   3   -0.98    4.24
  -3   0   3   -0.50    4.12
   3   0   3   -5.26    5.05
  -3   0   3    4.75    5.02
   3   0   3    5.82    5.66
   3   0   3   -4.61    4.84
   3   0   3   -5.75    6.09
  -3   0   3    0.42    4.10
   3   0   4   -2.59    6.34
  -3   0   4  -10.08    6.79
   3   0   4    2.50    6.21
   3   0   5   -1.03    7.26
  -3   0   5   -6.57    7.75
  -3   0   5   -1.34    7.96
   3   0   5    2.91    8.66
   3   0   6   16.68   10.98
  -3   0   6    0.77    8.47
   3   0   6   33.54   11.39
  -3   0   6    6.93   10.85
   3   0   7   -3.53   10.82
  -3   0   7   14.17   12.01
   3   0   7    8.27   12.12
  -3   0   7    4.06   11.01
   3   0   7    6.46    9.39
   3   0   8   28.01   14.44
  -3   0   8   -2.48   12.19
   3   0   8   27.92   16.82
   3   0   8    5.65   13.41
  -3   0   8   10.36   12.98
   3   1  -8   -4.82   11.47
  -3   1  -8    0.97   10.48
  -3  -1  -8   15.29   13.64
   3  -1  -8   20.73   14.23
   3   1  -7  159.55   21.21
   3  -1  -7  224.51   24.40
  -3  -1  -7  159.36   21.05
  -3   1  -7  208.72   24.35
  -3   1  -7  225.93   25.83
  -3   1  -6   20.14    9.76
   3   1  -6   32.80   11.26
  -3   1  -6   31.59   10.42
   3  -1  -6   29.31   10.30
  -3  -1  -6    5.42    8.38
   3   1  -5  291.68   23.02
  -3   1  -5  300.94   22.73
   3  -1  -5  331.64   24.07
  -3  -1  -5  302.03   23.01
  -3  -1  -5  298.08   16.57
  -3  -1  -5  306.06   23.35
  -3   1  -5  335.49   25.09
  -3   1  -4  152.04   15.86
   3   1  -4  158.27   15.36
  -3  -1  -4  154.97   14.83
   3  -1  -4  154.35   14.70
  -3   1  -4  149.81   14.84
  -3   1  -4  136.35   11.40
  -3  -1  -4  157.34   10.46
   3  -1  -4  180.68   13.31
  -3  -1  -4  161.05   15.03
   3   1  -3 1190.06   38.75
   3  -1  -3 1163.48   38.33
  -3  -1  -3 1191.08   39.46
   3  -1  -3 1195.83   39.47
  -3  -1  -3 1189.84   38.43
  -3   1  -3 1246.26   39.22
   3  -1  -3 1236.82   39.52
  -3  -1  -3 1191.53   38.69
  -3   1  -3 1160.19   39.97
  -3   1  -3 1186.74   33.14
  -3  -1  -3 1187.21   38.30
  -3   1  -3 1191.77   40.40
   3   1  -3 1223.23   38.62
   3  -1  -3 1172.81   39.37
   3  -1  -3 1216.39   39.32
   3  -1  -3 1191.94   35.18
  -3  -1  -3 1151.10   29.53
   3   1  -3 1181.67   38.24
   3   1  -2   11.90    4.63
  -3  -1  -2   11.09    4.13
  -3  -1  -2    7.90    3.70
   3  -1  -2   12.60    4.70
  -3   1  -2    8.81    4.93
  -3   1  -2   -4.49    4.32
  -3  -1  -2    9.14    4.25
   3  -1  -2    7.94    4.62
   3  -1  -2   10.27    4.44
  -3  -1  -2    3.60    3.37
  -3  -1  -2    5.71    4.64
   3   1  -2    2.68    4.05
   3   1  -2   12.90    4.33
   3   1  -2    5.68    3.90
   3   1  -2    0.19    3.68
  -3   1  -2    3.65    3.71
   3  -1  -2    4.98    3.82
   3  -1  -1 7746.69  139.88
  -3  -1  -1 7378.15  139.50
  -3  -1  -1 7343.80  140.42
   3  -1  -1 7574.68  140.76
   3  -1  -1 7734.69  141.32
   3  -1  -1 7767.43  140.32
  -3  -1  -1 7584.87  140.88
  -3  -1  -1 7614.11  140.08
   3   1  -1 7676.86  140.71
  -3   1  -1 7851.12  140.94
  -3   1  -1 7645.10  142.92
  -3  -1  -1 7588.34  144.19
   3   1  -1 7494.52  143.71
  -3   1  -1 7896.08  143.38
   3  -1  -1 7557.46  141.69
   3   1  -1 7565.11  142.56
  -3  -1  -1 7264.99  137.45
  -3   1  -1 7253.28  136.41
  -3  -1  -1 7504.54  145.26
   3   1  -1 7584.28  142.06
   3   1  -1 7553.23  142.21
  -3   1  -1 7314.98  144.45
  -3   1   0   26.53    3.58
   3  -1   0   17.77    3.05
  -3  -1   0   19.61    3.23
  -3   1   0   18.23    3.84
  -3  -1   0   28.15    4.97
  -3   1   0   25.12    2.63
   3  -1   0   27.50    4.57
   3  -1   0   27.44    4.33
   3  -1   0   27.77    2.92
   3   1   0   25.52    4.08
   3  -1   0   27.37    2.76
   3   1   0   26.79    2.79
  -3  -1   0   31.91    4.58
  -3  -1   0   25.59    2.57
  -3  -1   1 7624.56  140.39
   3   1   1 7563.53  140.84
  -3   1   1 7543.75  140.10
  -3   1   1 7573.13  140.72
   3   1   1 7361.86  139.71
   3  -1   1 7632.29  140.22
   3   1   1 7404.31  140.34
  -3   1   1 7426.08  140.17
   3   1   1 7685.80  145.20
  -3  -1   1 7172.90  138.19
   3  -1   1 7840.00  143.51
  -3  -1   1 7950.67  144.32
  -3  -1   1 7407.33  139.96
   3  -1   1 7571.18  144.80
  -3  -1   1 7547.87  142.63
  -3   1   1 7733.08  142.27
   3   1   1 7723.88  145.68
   3   1   1 7632.83  138.46
  -3  -1   1 7387.80  141.91
   3   1   2   13.21    4.71
   3  -1   2   12.79    5.66
   3   1   2   19.30    4.39
   3  -1   2   17.97    4.64
  -3   1   2   11.69    4.85
  -3  -1   2   21.69    4.78
   3   1   2   16.11    4.89
  -3  -1   2   14.58    4.50
  -3   1   2    9.73    4.04
  -3   1   2   14.42    4.52
   3   1   2   19.26    5.14
   3   1   2   17.38    4.91
   3  -1   2    7.35    4.26
  -3  -1   2   11.71    4.33
  -3  -1   2   13.45    4.74
  -3   1   2   16.46    3.99
  -3   1   2    4.62    3.90
   3  -1   2   13.72    3.62
   3   1   2   16.05    5.57
  -3  -1   2   10.86    4.93
   3  -1   3 1122.87   37.64
  -3  -1   3 1170.69   38.08
  -3   1   3 1169.27   37.98
   3   1   3 1116.98   37.27
   3   1   3 1127.95   37.78
  -3   1   3 1192.87   38.46
  -3  -1   3 1176.63   38.37
   3  -1   3 1170.73   38.40
   3   1   3 1161.15   39.64
   3  -1   3 1212.51   40.28
  -3  -1   3 1166.84   38.76
   3   1   3 1177.92   39.39
  -3   1   3 1190.79   40.00
  -3  -1   3 1137.46   39.60
   3   1   3 1131.93   38.53
  -3   1   3 1122.43   34.15
  -3  -1   3 1152.03   37.34
   3  -1   3 1156.09   40.40
   3  -1   4  144.34   14.38
  -3  -1   4  148.51   14.56
  -3   1   4  143.11   14.96
   3   1   4  134.92   14.27
  -3   1   4  145.53   12.40
   3  -1   4  142.05   15.30
  -3  -1   4  149.23   15.07
   3   1   4  154.01   15.78
  -3   1   5  373.75   25.49
   3  -1   5  394.07   26.59
  -3  -1   5  361.61   25.34
   3   1   5  346.74   25.15
  -3  -1   5  381.79   26.95
   3   1   5  372.85   26.90
   3  -1   5  417.48   28.11
  -3   1   6   10.41    8.86
   3   1   6   22.44    9.49
   3  -1   6   21.81    9.86
  -3  -1   6   31.91   10.98
   3  -1   6   15.55   10.37
  -3  -1   6   40.66   12.43
   3   1   6   18.00    9.74
  -3   1   6   17.87   11.41
  -3  -1   7  230.56   25.58
   3  -1   7  210.50   24.53
   3   1   7  230.94   24.92
  -3   1   7  227.35   25.30
   3  -1   7  226.15   25.93
  -3   1   7  225.23   26.97
   3   1   7  216.43   25.28
  -3  -1   7  277.79   28.10
   3  -1   7  236.55   23.60
   3   1   8   15.80   11.62
   3  -1   8    1.43   11.04
  -3   1   8   -3.65   11.18
  -3  -1   8   -5.73   13.48
   3  -1   8   33.43   14.77
   3   1   8   14.38   13.75
  -3  -1   8   24.64   14.71
   3   1   8   -2.36   11.25
  -3   1   8   -6.33   12.83
   3   1   9   -5.01   14.96
  -3   2  -8   20.60   14.74
   3  -2  -8   15.21   12.72
   3   2  -8   27.52   13.71
  -3   2  -8   23.31   14.09
  -3  -2  -8    9.77   12.17
   3   2  -8   52.20   16.13
   3   2  -7  175.51   21.99
  -3  -2  -7  165.55   21.56
  -3   2  -7  137.63   20.66
  -3   2  -7  142.42   20.44
   3  -2  -7  199.15   23.39
  -3   2  -7  149.12   17.83
   3  -2  -6   90.98   16.31
  -3   2  -6   78.08   14.30
  -3  -2  -6   61.42   13.10
   3   2  -6   91.97   15.67
  -3   2  -6   89.90   17.01
   3   2  -6   80.43    9.63
  -3   2  -6   65.20   11.84
   3   2  -5  246.25   21.13
  -3  -2  -5  295.20   22.78
  -3   2  -5  261.12   21.99
   3  -2  -5  259.73   21.62
   3   2  -5  219.11   13.71
  -3   2  -5  208.05   15.79
  -3   2  -5  275.04   23.80
  -3  -2  -5  221.28   12.59
   3   2  -4   53.46    9.61
  -3  -2  -4   52.88    9.41
  -3   2  -4   65.43   10.36
   3   2  -4   57.93   10.55
  -3   2  -4   58.09   10.97
   3  -2  -4   49.47    9.14
   3   2  -4   72.79    7.01
  -3   2  -4   70.25   10.20
  -3   2  -4   60.20    7.74
  -3  -2  -4   58.01    5.38
  -3   2  -3 1217.40   40.63
  -3  -2  -3 1234.02   41.80
   3  -2  -3 1245.59   41.86
   3  -2  -3 1233.94   40.48
  -3  -2  -3 1207.61   40.20
   3   2  -3 1166.78   40.24
  -3   2  -3 1232.92   41.94
   3   2  -3 1328.59   42.91
  -3  -2  -3 1246.57   41.13
   3  -2  -3 1272.78   41.30
   3   2  -3 1219.64   40.70
   3   2  -3 1215.13   29.66
  -3   2  -3 1194.81   38.66
   3   2  -3 1195.45   40.94
   3   2  -3 1180.10   40.82
   3   2  -3 1189.68   38.88
   3  -2  -3 1245.11   38.95
  -3   2  -3 1272.54   43.21
  -3   2  -3 1163.93   31.93
   3  -2  -2  173.31   12.55
  -3  -2  -2  186.11   12.47
   3  -2  -2  154.91   11.30
  -3  -2  -2  167.61   12.39
   3  -2  -2  167.52   12.59
  -3  -2  -2  185.59   12.92
  -3  -2  -2  155.11   11.57
   3   2  -2  176.03   12.67
   3  -2  -2  182.95   12.17
  -3   2  -2  150.48   12.07
  -3   2  -2  159.00   12.46
   3   2  -2  179.98   11.51
  -3   2  -2  165.50   11.87
   3   2  -2  179.92   12.68
  -3  -2  -2  153.90   12.66
   3   2  -2  160.63   11.49
   3   2  -2  188.15   13.18
  -3   2  -2  156.80    7.20
   3   2  -2  171.60   11.98
  -3   2  -2  162.87   13.19
   3  -2  -2  178.38   11.31
  -3  -2  -1 2577.49   58.66
   3  -2  -1 2611.79   59.67
  -3  -2  -1 2575.07   59.37
   3  -2  -1 2741.43   59.10
   3  -2  -1 2723.12   59.32
  -3   2  -1 2645.66   59.87
  -3  -2  -1 2623.46   59.08
  -3  -2  -1 2646.70   60.32
   3   2  -1 2663.54   59.94
   3  -2  -1 2730.90   60.77
   3   2  -1 2626.63   60.16
  -3  -2  -1 2606.40   62.97
  -3   2  -1 2682.23   61.65
   3   2  -1 2638.27   54.97
  -3   2  -1 2675.44   61.70
   3   2  -1 2615.39   56.03
   3   2  -1 2665.95   60.33
  -3   2  -1 2692.07   62.87
   3   2   0  400.75   17.18
   3  -2   0  427.57   17.97
  -3   2   0  434.00   17.89
  -3  -2   0  419.73   17.68
   3  -2   0  419.78   17.35
  -3  -2   0  426.18   17.45
   3   2   0  394.32   17.27
   3   2   0  386.04   17.05
   3  -2   0  402.59   17.65
  -3   2   0  432.01   17.83
  -3  -2   0  417.25   17.74
  -3   2   0  436.56   18.00
   3  -2   0  489.20   19.72
  -3   2   0  444.04   19.41
  -3  -2   0  442.56   18.58
   3   2   0  442.28   18.68
   3   2   0  423.86   13.00
   3   2   0  445.24   12.22
   3   2   0  441.59   14.99
  -3  -2   0  477.94   17.76
   3   2   0  463.54   17.85
  -3   2   1 2529.48   55.83
   3   2   1 2395.33   55.53
  -3   2   1 2524.41   56.56
   3   2   1 2426.27   56.15
   3   2   1 2441.74   56.11
  -3   2   1 2505.88   56.24
   3  -2   1 2455.43   56.23
   3   2   1 2441.23   56.79
  -3  -2   1 2408.30   55.91
  -3   2   1 2589.14   57.39
  -3  -2   1 2428.87   51.48
   3   2   1 2487.49   59.99
   3  -2   1 2532.44   58.72
   3  -2   1 2464.19   57.40
  -3  -2   1 2470.63   56.96
  -3   2   1 2550.44   55.14
   3   2   1 2469.08   48.88
   3  -2   1 2502.90   59.52
   3   2   1 2440.40   61.32
  -3  -2   1 2426.10   52.41
  -3  -2   1 2411.88   53.45
  -3  -2   2  205.67   13.19
   3  -2   2  197.64   12.91
  -3   2   2  234.77   13.81
   3   2   2  197.51   13.02
   3   2   2  194.57   13.21
  -3   2   2  231.36   14.07
   3   2   2  207.85   13.42
  -3   2   2  223.42   13.97
   3   2   2  203.74   14.58
   3  -2   2  204.72   13.95
  -3  -2   2  198.24   12.14
  -3  -2   2  215.59   13.18
  -3   2   2  233.31   13.47
   3   2   2  192.99   15.75
   3   2   2  216.04   12.06
   3  -2   2  212.29   14.64
   3  -2   2  207.20    7.44
  -3  -2   2  194.21   12.56
  -3  -2   3 1350.45   44.20
   3   2   3 1464.67   44.98
  -3   2   3 1475.75   45.05
  -3   2   3 1442.27   45.76
   3  -2   3 1353.00   43.65
   3   2   3 1438.83   45.35
  -3   2   3 1462.01   45.23
   3   2   3 1425.72   44.95
  -3  -2   3 1386.22   43.86
   3  -2   3 1413.52   46.30
  -3  -2   3 1433.08   45.31
  -3  -2   3 1390.54   42.43
  -3   2   3 1414.45   39.03
   3  -2   3 1380.47   35.24
   3   2   3 1435.90   43.49
  -3   2   4   74.14   10.82
   3   2   4   58.97   10.66
   3   2   4   62.63   10.59
  -3   2   4   69.89   10.75
   3  -2   4   70.22   11.16
  -3  -2   4   64.35   10.74
   3  -2   4   63.47    8.16
  -3  -2   4   64.25    9.65
  -3   2   4   55.76    7.90
   3   2   5  308.48   23.85
  -3  -2   5  282.68   23.25
   3  -2   5  272.12   22.06
  -3   2   5  268.13   21.99
   3   2   5  265.41   23.01
   3  -2   5  296.49   24.21
  -3  -2   5  277.59   22.76
  -3   2   5  245.08   17.07
   3  -2   5  257.88   17.97
   3  -2   6   75.94   13.91
  -3   2   6   79.52   14.25
  -3  -2   6   93.17   15.08
   3   2   6   94.74   15.90
   3  -2   6   65.07   14.62
  -3  -2   6   91.45   16.02
   3  -2   6   60.41   10.89
   3   2   6   93.15   16.88
   3   2   7  189.54   23.44
   3  -2   7  201.25   24.13
  -3   2   7  195.09   24.12
  -3  -2   7  151.28   21.38
   3  -2   7  217.58   25.99
   3  -2   7  193.85   19.93
  -3   2   7  233.67   26.09
   3   2   7  228.60   25.86
  -3  -2   7  206.14   24.58
   3   2   8   18.90   13.65
  -3   2   8   50.34   15.81
   3  -2   8   15.70   14.14
  -3  -2   8   11.69   13.09
   3  -2   8   13.73   13.51
  -3  -2   8    5.64   11.52
   3   2   8   46.28   16.51
   3   2   8   66.72   18.77
  -3   2   8   62.83   17.24
   3   2   9   22.85   15.93
  -3   3  -8   17.38   13.73
   3  -3  -8   11.50   11.37
  -3  -3  -8    4.21   11.14
   3   3  -8    1.24   13.16
   3  -3  -8    8.52   12.70
  -3  -3  -8   25.11   15.39
   3  -3  -7   31.92   13.11
  -3   3  -7   33.43   13.74
  -3  -3  -7    6.68   10.24
   3   3  -7   38.30   13.52
  -3   3  -7   29.51   10.57
   3  -3  -7   37.30   14.65
  -3  -3  -7    6.16   10.63
  -3  -3  -6   23.17   11.67
  -3   3  -6   24.25   12.23
   3  -3  -6   28.44   10.92
  -3  -3  -6   39.15   14.11
   3  -3  -6   40.42   14.19
   3   3  -6   34.65    7.36
  -3   3  -6   31.63    9.64
   3   3  -6   21.71   10.35
   3   3  -5   43.24   13.53
  -3   3  -5   38.70   12.86
   3  -3  -5   26.23    9.81
  -3  -3  -5   35.53    9.89
   3  -3  -5   31.85   11.25
  -3  -3  -5   43.22   11.75
  -3   3  -5   35.91    9.10
   3   3  -5   32.05    6.08
   3   3  -5    9.03    7.37
  -3   3  -5   31.56    6.90
  -3  -3  -4   47.63    9.85
  -3   3  -4   50.61   11.36
   3  -3  -4   44.67   10.03
   3   3  -4   35.60    9.74
   3  -3  -4   50.56   10.53
  -3  -3  -4   48.37   10.94
   3   3  -4   40.77    9.20
  -3   3  -4   28.93    7.95
   3   3  -4   38.61    6.10
  -3  -3  -4   44.15    7.50
  -3   3  -4   40.88    6.22
   3  -3  -3  144.07   13.47
   3   3  -3  133.89   13.55
  -3   3  -3  141.78   14.62
  -3  -3  -3  132.86   13.48
   3  -3  -3  154.26   14.88
  -3  -3  -3  127.90   13.95
   3   3  -3  136.96   13.48
  -3   3  -3  126.50   12.49
   3   3  -3  140.20    9.04
   3   3  -3  148.09   13.08
   3  -3  -3  142.09   11.85
  -3  -3  -3  144.98    9.67
   3   3  -2   50.03    7.14
   3  -3  -2   48.42    8.04
  -3  -3  -2   44.60    7.98
  -3  -3  -2   36.37    7.15
   3  -3  -2   51.69    8.85
  -3   3  -2   33.29    7.46
  -3  -3  -2   41.22    8.94
  -3  -3  -2   44.05    7.45
  -3   3  -2   42.83    7.62
   3  -3  -2   44.66    8.62
   3  -3  -2   46.59    7.55
   3   3  -2   48.37    8.22
  -3  -3  -2   48.17    8.92
   3   3  -2   38.20    6.84
  -3   3  -2   35.26    7.86
  -3   3  -2   34.31    6.91
   3   3  -2   58.65    7.34
   3   3  -2   44.32    8.07
  -3  -3  -2   44.74    4.03
  -3   3  -1   95.22   10.28
  -3  -3  -1  105.47   10.27
   3  -3  -1  117.37   10.72
  -3  -3  -1  119.01   10.71
   3  -3  -1  124.92   10.84
   3   3  -1   99.15    9.87
  -3   3  -1   98.25    9.92
   3   3  -1   97.01   10.16
   3  -3  -1  107.32   10.91
  -3  -3  -1  106.36   10.70
  -3  -3  -1  100.02    9.84
  -3   3  -1  106.10   10.43
   3  -3  -1  106.51    9.75
  -3  -3  -1   92.40   10.75
   3   3  -1  109.57    8.05
   3   3  -1   90.28    8.63
  -3   3  -1   84.59    9.47
  -3   3  -1   89.32    9.85
   3   3  -1  108.37    7.99
   3   3  -1  103.33    9.74
   3   3   0   17.75    2.70
  -3   3   0   15.51    5.71
   3   3   0   18.53    5.84
   3   3   0   14.34    6.13
  -3   3   0   17.57    5.87
  -3   3   0    5.79    4.70
  -3  -3   0   26.13    6.16
  -3  -3   0   13.10    6.67
   3  -3   0   16.52    6.55
   3   3   0   14.57    6.00
   3  -3   0   15.51    5.86
  -3  -3   0   17.96    6.43
   3  -3   0   24.16    6.24
   3   3   0   16.17    4.15
  -3  -3   0   15.21    5.47
   3  -3   0   20.62    6.04
  -3   3   0    9.92    5.59
   3  -3   0   24.71    3.68
   3   3   0   25.37    6.14
  -3  -3   0   25.23    5.36
   3   3   1  102.33   10.21
  -3   3   1  100.89   10.66
   3   3   1   84.19    9.49
  -3  -3   1  116.66   10.97
  -3   3   1  115.13   10.78
   3  -3   1   96.38    9.98
  -3   3   1  103.02   10.42
   3   3   1  113.23   10.98
  -3  -3   1   94.15    9.08
  -3   3   1  115.21    8.52
   3   3   1  109.35   10.87
   3  -3   1   96.31   10.41
   3  -3   1  102.49   10.14
  -3  -3   1  104.60    8.25
   3   3   1  111.83    6.42
   3   3   1  111.58   11.99
  -3  -3   1  109.41    7.61
   3  -3   1  106.48   10.50
  -3  -3   1  114.49    8.57
  -3   3   2   41.86    7.66
   3   3   2   36.88    7.57
   3   3   2   38.27    6.95
  -3  -3   2   37.53    6.79
  -3   3   2   52.78    7.60
   3   3   2   40.58    5.69
   3  -3   2   25.28    7.20
   3  -3   2   27.67    6.60
  -3  -3   2   41.26    6.93
   3  -3   2   33.39    7.51
  -3  -3   2   55.19    8.90
   3   3   2   42.61    7.69
  -3   3   2   41.36    7.39
  -3  -3   2   41.93    7.01
  -3   3   2   33.62    6.24
   3  -3   2   39.26    8.39
  -3  -3   2   40.17    6.72
   3  -3   2   33.31    6.71
  -3  -3   2   42.15    4.90
   3   3   2   49.67    9.06
  -3  -3   2   34.74    5.08
   3   3   2   44.66   10.26
   3  -3   2   26.97    3.38
  -3   3   2   32.10    5.33
  -3  -3   2   40.83    7.17
   3   3   3  149.96   14.14
  -3   3   3  122.72   12.95
  -3   3   3  158.47   14.50
   3   3   3  151.71   13.69
  -3  -3   3  105.35   11.48
   3  -3   3  141.54   14.74
  -3   3   3  123.84    9.69
  -3   3   3  154.10   12.62
  -3  -3   3  135.25   12.49
   3   3   3  129.79   11.50
  -3  -3   3  134.05   13.41
   3   3   4   45.05    9.57
  -3   3   4   50.33    9.95
   3   3   4   46.97   10.02
  -3   3   4   64.17   11.10
   3  -3   4   36.64    9.73
  -3  -3   4   33.59    8.71
  -3  -3   4   64.80   10.08
  -3   3   4   53.21    7.70
   3  -3   4   43.52    5.54
  -3   3   5   46.23   11.11
   3   3   5   52.00   12.38
   3   3   5   52.05   11.69
  -3   3   5   53.79   11.88
   3  -3   5   46.77   11.79
  -3  -3   5   66.91   13.12
   3  -3   5   49.31    7.37
  -3   3   5   54.85    8.68
  -3  -3   6    0.41    9.14
   3   3   6   29.16   13.01
  -3   3   6   13.84    9.94
   3  -3   6   22.93   10.09
   3  -3   6   22.18   12.42
  -3  -3   6   38.80   12.62
   3   3   6   22.94   10.29
   3  -3   6   13.20    6.49
   3  -3   7   28.26   12.34
  -3  -3   7   50.42   14.78
  -3   3   7   47.14   14.38
   3   3   7   19.53   13.37
  -3  -3   7   35.80   13.17
   3  -3   7   23.28   12.66
   3   3   7   24.94   12.82
   3  -3   8   -9.71   10.98
  -3  -3   8  -24.58   14.03
  -3   3   8    1.63   12.09
   3   3   8    3.22   12.80
   3  -3   8  -19.90   14.64
  -3  -3   8   19.76   13.15
   3   3   8   38.82   18.17
   3   3   8   -7.46   11.96
  -3   3   8    1.88   13.16
   3   3   9  -13.02   15.45
  -3   4  -8   34.34   15.22
  -3  -4  -8   33.56   15.11
   3  -4  -8   35.41   14.00
  -3   4  -8   30.87   13.49
   3   4  -8   45.04   16.32
   3  -4  -8   29.10   16.29
  -3  -4  -8   19.57   13.44
  -3   4  -7  105.90   20.31
   3  -4  -7   81.76   16.15
  -3  -4  -7  110.44   20.56
   3   4  -7  111.07   20.55
  -3   4  -7   64.34   13.04
   3  -4  -7   98.01   19.38
  -3  -4  -7   83.14   18.07
   3   4  -6    7.43    9.76
  -3   4  -6   11.87   11.35
  -3  -4  -6   -4.97    9.60
   3  -4  -6   18.83   13.93
   3  -4  -6   12.26   10.16
  -3  -4  -6    3.41   10.14
  -3   4  -6    6.66    7.19
   3   4  -6   31.86   11.45
   3  -4  -5  238.58   22.77
  -3   4  -5  214.41   21.93
  -3  -4  -5  245.39   22.70
  -3  -4  -5  260.72   25.19
   3  -4  -5  235.80   23.08
   3   4  -5  205.40   13.92
   3   4  -5  216.75   20.65
  -3   4  -5  207.24   18.86
   3   4  -5  267.18   24.05
  -3  -4  -4   66.04   11.82
   3   4  -4   87.93   13.47
  -3   4  -4   44.28   11.73
   3  -4  -4   50.88   11.08
   3  -4  -4   52.32   12.39
  -3  -4  -4   54.91   12.13
   3   4  -4   63.34   10.84
  -3   4  -4   55.12   10.13
  -3  -4  -4   60.40    7.92
   3  -4  -3  572.65   28.52
  -3  -4  -3  555.47   28.61
   3  -4  -3  632.74   32.22
  -3  -4  -3  566.74   30.83
   3   4  -3  574.52   27.73
  -3  -4  -3  574.31   31.64
  -3   4  -3  565.14   22.27
  -3   4  -3  534.96   27.49
   3  -4  -3  587.25   24.50
  -3  -4  -3  561.42   19.04
  -3   4  -3  578.25   31.10
   3   4  -3  590.85   28.54
  -3  -4  -2   60.71    9.68
   3   4  -2   71.53    9.19
   3  -4  -2   80.62   10.80
  -3   4  -2   64.06   10.97
  -3  -4  -2   72.04   11.38
   3  -4  -2   75.43   11.13
   3   4  -2   67.85    9.27
  -3   4  -2   67.98    5.64
  -3  -4  -2   55.64   10.43
  -3   4  -2   62.99   10.09
   3   4  -2   61.57    8.21
  -3  -4  -1  261.36   17.64
  -3   4  -1  282.95   19.61
   3  -4  -1  289.47   18.09
   3   4  -1  279.33   19.58
  -3  -4  -1  278.84   18.98
   3  -4  -1  278.83   19.02
   3  -4  -1  270.33   19.12
  -3  -4  -1  264.97   17.79
  -3  -4  -1  278.52   19.68
  -3   4  -1  287.18   19.35
   3  -4  -1  291.71   18.63
   3   4  -1  286.14   19.58
   3  -4  -1  299.00   15.32
  -3  -4  -1  243.86   17.63
  -3   4  -1  247.02   17.69
   3   4  -1  271.05   16.33
   3   4  -1  259.96   14.31
  -3   4  -1  265.03   18.25
   3   4  -1  254.29   14.26
   3   4  -1  267.52   13.68
   3  -4   0  444.43   24.71
  -3   4   0  464.43   25.50
   3   4   0  480.83   25.87
  -3  -4   0  453.22   25.11
   3   4   0  448.43   25.45
   3  -4   0  420.49   24.23
   3   4   0  444.43   24.26
  -3  -4   0  440.51   25.17
  -3  -4   0  482.82   25.03
  -3   4   0  457.62   25.19
  -3   4   0  460.29   24.62
   3  -4   0  436.49   23.71
   3  -4   0  415.66   24.26
  -3  -4   0  466.13   22.70
  -3   4   0  452.11   24.78
   3   4   0  474.48   20.21
   3  -4   0  429.99   16.45
   3   4   0  478.58   22.55
   3   4   0  454.14   15.23
  -3   4   1  260.30   18.53
   3   4   1  270.35   18.45
   3   4   1  268.68   18.68
  -3   4   1  316.00   19.61
  -3  -4   1  284.68   19.00
  -3  -4   1  270.23   18.83
   3  -4   1  271.04   18.80
   3   4   1  295.02   18.98
   3  -4   1  288.84   19.12
  -3   4   1  286.50   19.03
   3  -4   1  304.27   19.97
   3  -4   1  274.01   18.54
  -3   4   1  283.89   15.14
  -3  -4   1  230.28   15.46
  -3  -4   1  279.35   15.40
  -3  -4   1  297.19   14.35
   3   4   1  300.99   19.65
  -3  -4   1  299.30   15.47
   3   4   2   43.43    5.81
  -3   4   2   55.12    9.56
   3   4   2   69.35   10.35
  -3  -4   2   46.90    7.43
  -3   4   2   53.85    9.20
   3   4   2   57.65    9.61
  -3  -4   2   49.80    9.24
   3  -4   2   49.74    9.24
  -3  -4   2   43.85    8.21
  -3   4   2   56.22    8.53
  -3  -4   2   44.46    7.59
   3  -4   2   81.30   10.34
  -3  -4   2   43.45    6.54
   3  -4   2   67.02   10.92
   3  -4   2   47.59    5.28
   3  -4   2   34.90    8.29
  -3   4   2   66.31    8.23
  -3  -4   2   49.16    6.19
  -3  -4   2   52.35    8.68
   3   4   2   58.01   11.81
   3   4   3  638.32   31.49
  -3   4   3  611.33   31.14
  -3   4   3  657.29   31.62
   3   4   3  637.24   31.55
   3  -4   3  651.14   31.92
  -3  -4   3  609.25   28.53
  -3  -4   3  582.99   21.56
   3   4   3  627.53   25.97
  -3  -4   3  597.19   21.78
   3  -4   3  618.60   20.47
  -3   4   3  600.95   26.05
  -3  -4   3  618.73   27.62
   3   4   4   50.19   11.18
  -3   4   4   70.35   13.00
   3   4   4   69.97   12.07
  -3   4   4   62.60   12.54
  -3  -4   4   59.45   10.93
   3  -4   4   63.47   12.35
  -3  -4   4   77.13   11.11
  -3   4   4   64.03    8.09
  -3   4   5  226.38   22.07
   3   4   5  224.44   21.69
   3   4   5  227.09   21.68
  -3   4   5  239.57   22.51
   3  -4   5  221.31   22.76
  -3  -4   5  246.70   22.43
  -3  -4   5  208.73   18.12
   3  -4   5  213.20    9.40
  -3   4   5  234.54   15.71
  -3   4   6   19.34   11.31
   3   4   6   15.90    9.82
  -3  -4   6   12.12   10.88
   3   4   6   32.53   12.51
   3  -4   6   -7.67   10.79
  -3   4   6   22.70   11.18
  -3  -4   6    1.22    9.58
   3  -4   6   13.63   11.09
  -3   4   6    5.86    5.72
  -3  -4   7  100.78   20.28
   3  -4   7   96.18   19.16
  -3   4   7   98.68   19.35
   3   4   7  101.51   18.43
   3  -4   7   96.53   20.01
  -3  -4   7  117.18   19.71
   3   4   7  105.36   21.21
   3   4   7  113.15   20.09
  -3  -4   8   -4.31   12.08
   3  -4   8    2.13   11.50
  -3   4   8   39.13   16.47
   3   4   8   21.98   12.64
   3  -4   8   19.54   14.52
  -3  -4   8   -0.15   13.00
   3   4   8  -10.37   15.15
   3   4   8   30.13   15.56
   3   5  -8   16.11   15.66
  -3   5  -7  206.69   27.09
   3  -5  -7  241.38   27.60
  -3  -5  -7  206.86   25.83
  -3   5  -7  235.25   24.25
   3   5  -7  197.60   24.51
   3  -5  -7  252.21   29.09
  -3  -5  -7  232.63   28.87
  -3   5  -6   32.46   14.15
   3   5  -6   46.08   14.36
   3  -5  -6   21.60   11.32
  -3  -5  -6   28.03   12.01
   3  -5  -6   33.96   13.78
  -3  -5  -6   38.20   13.30
  -3   5  -6   35.98   11.67
   3   5  -6   46.04   13.04
  -3   5  -6   30.18   11.32
  -3  -5  -5  685.58   39.16
   3  -5  -5  735.07   40.47
  -3  -5  -5  736.95   43.20
   3  -5  -5  728.69   42.94
   3   5  -5  677.47   37.11
  -3   5  -5  711.08   33.49
  -3   5  -5  688.93   36.23
  -3   5  -5  761.75   43.09
   3   5  -5  763.35   41.56
   3  -5  -4    3.99    6.96
  -3   5  -4    7.48    8.74
   3   5  -4   -2.41    7.65
  -3  -5  -4    8.44    7.83
   3  -5  -4   13.15   10.30
  -3  -5  -4    9.79   10.42
  -3   5  -4    2.49    4.75
   3   5  -4   16.44    7.89
  -3   5  -4   -1.42    6.43
  -3  -5  -4    3.58    3.70
   3  -5  -3 1224.30   46.82
  -3  -5  -3 1201.40   46.38
  -3  -5  -3 1207.39   49.76
   3  -5  -3 1307.88   51.64
  -3   5  -3 1164.57   44.98
   3   5  -3 1112.50   41.64
  -3   5  -3 1138.02   33.91
  -3  -5  -3 1121.17   48.09
   3   5  -3 1148.31   43.32
  -3   5  -3 1110.06   47.21
   3  -5  -2   38.49    9.50
   3   5  -2   45.90    8.20
  -3  -5  -2   40.40    8.97
  -3   5  -2   30.35    8.97
  -3   5  -2   46.35   10.14
  -3  -5  -2   44.10   10.22
   3   5  -2   63.58   11.31
   3  -5  -2   34.87    9.37
   3   5  -2   40.74    7.92
  -3   5  -2   25.78    3.59
  -3  -5  -2   38.86    9.02
   3   5  -2   42.52    7.77
   3  -5  -1 1681.73   55.91
  -3   5  -1 1812.42   59.40
  -3  -5  -1 1733.97   56.17
   3   5  -1 1736.13   58.46
   3  -5  -1 1815.37   60.16
  -3  -5  -1 1709.42   58.79
   3   5  -1 1794.65   51.49
  -3  -5  -1 1817.52   56.20
   3   5  -1 1716.30   49.39
   3  -5  -1 1760.07   48.77
  -3  -5  -1 1762.84   55.90
   3   5  -1 1701.57   48.37
   3   5  -1 1668.72   45.26
  -3   5  -1 1790.26   55.16
   3   5   0   65.29    6.66
  -3   5   0   96.19   13.52
   3  -5   0   77.35   12.87
  -3  -5   0   74.49   12.35
   3   5   0   69.57   11.86
   3  -5   0   68.28    7.56
   3  -5   0   64.59    6.25
  -3  -5   0   65.69    9.59
   3   5   0   73.34    9.37
  -3  -5   0   72.44   10.74
   3   5   0   61.25    9.38
   3   5   1 1679.35   56.44
  -3   5   1 1773.15   57.43
  -3  -5   1 1735.19   57.78
   3   5   1 1795.57   59.00
  -3   5   1 1837.44   59.50
   3  -5   1 1742.99   57.61
   3  -5   1 1706.81   57.49
  -3   5   1 1805.21   49.75
  -3  -5   1 1744.45   51.31
  -3  -5   1 1585.20   49.68
  -3  -5   1 1782.32   46.78
   3   5   1 1846.08   58.98
  -3  -5   2   41.84    8.23
  -3   5   2   37.00    9.10
   3   5   2   52.07   10.90
   3  -5   2   18.39    7.54
   3   5   2   21.37    8.31
  -3  -5   2   34.59    9.41
  -3   5   2   20.26    7.31
   3  -5   2   22.81    8.19
  -3  -5   2   37.22    7.83
  -3   5   2   34.66    7.52
  -3  -5   2   34.18    7.94
  -3  -5   2   30.49    7.13
  -3   5   2   17.62    4.94
   3   5   2   38.68   11.06
  -3  -5   2   31.04    5.44
  -3   5   3 1143.72   46.78
   3   5   3 1053.50   45.32
  -3   5   3 1212.77   47.49
   3   5   3 1041.80   44.63
   3  -5   3 1108.91   45.77
  -3  -5   3 1097.74   45.34
   3  -5   3 1105.06   45.94
  -3  -5   3 1012.47   34.41
  -3  -5   3 1078.43   41.31
   3   5   3 1083.19   36.65
  -3  -5   3 1103.62   40.03
  -3  -5   3  995.05   30.49
   3   5   3 1057.38   48.57
  -3   5   3 1127.99   37.21
   3  -5   3 1023.74   30.82
  -3   5   4   -1.45    8.45
   3   5   4   11.23    9.43
  -3   5   4    2.66    7.71
   3   5   4    5.09    8.08
   3  -5   4   10.82    9.24
  -3  -5   4   -0.02    6.37
  -3  -5   4    5.33    7.09
   3  -5   4   -2.82    3.84
  -3  -5   4   -1.94    3.58
  -3   5   4   -1.07    4.46
   3   5   5  672.20   39.81
  -3   5   5  692.68   41.00
   3   5   5  722.14   41.05
  -3   5   5  813.07   43.42
  -3  -5   5  660.03   37.78
   3  -5   5  680.33   40.72
  -3   5   5  701.88   27.93
  -3  -5   5  662.26   33.94
  -3   5   6   35.90   13.88
   3   5   6   36.00   12.72
  -3   5   6   25.76   12.27
   3   5   6   38.66   13.18
   3  -5   6   25.80   13.94
  -3  -5   6   30.90   12.38
   3   5   6   31.96   13.47
  -3  -5   7  147.49   22.72
   3  -5   7  224.70   27.42
  -3   5   7  239.04   26.99
   3   5   7  232.15   27.99
   3  -5   7  233.92   28.68
  -3  -5   7  215.40   26.33
   3   5   7  238.92   30.07
   3  -5   8   17.17   14.83
  -3  -5   8   14.17   15.10
   3   5   8   16.70   13.83
   3   5   8   36.85   19.67
  -3   6  -7   19.91   14.55
   3  -6  -7   10.14   13.95
   3   6  -7   27.76   13.78
  -3  -6  -7    5.21   11.78
   3   6  -7   25.35   13.24
  -3  -6  -7   30.60   15.69
   3  -6  -7   12.99   14.20
  -3   6  -6   21.76   14.03
   3  -6  -6   26.36   11.88
  -3  -6  -6   13.42   10.50
   3   6  -6   17.92   14.34
  -3   6  -6   34.62   11.72
  -3   6  -6   12.40    8.94
   3   6  -6   14.78    9.88
   3  -6  -6   16.24   12.34
  -3  -6  -6   36.91   14.85
  -3  -6  -5   -6.73    8.64
   3  -6  -5    8.84    9.29
  -3   6  -5   12.13   10.22
   3   6  -5   -8.26    9.22
  -3   6  -5   -4.56    8.35
   3   6  -5   -0.38    7.90
  -3   6  -5   11.71    6.52
   3  -6  -5   12.48   11.01
  -3  -6  -5    5.68   11.36
  -3   6  -4   24.29   10.93
  -3  -6  -4   13.50   10.41
   3   6  -4   14.36    8.83
   3  -6  -4   24.96   10.78
  -3   6  -4    5.60    5.23
  -3   6  -4   11.93    7.63
   3   6  -4   28.55    8.40
   3  -6  -4   24.71   11.48
  -3  -6  -4   30.04   11.88
   3  -6  -3   59.99   12.72
   3   6  -3   65.80   11.65
  -3  -6  -3   53.46   12.99
  -3   6  -3   64.08   12.64
  -3   6  -3   51.48    6.59
  -3  -6  -3   65.94   13.68
   3   6  -3   54.77   10.20
  -3   6  -3   59.90   14.29
   3   6  -3   51.55   14.52
  -3  -6  -3   57.65   13.20
   3  -6  -3   60.74   13.68
  -3  -6  -2   32.97    9.71
   3  -6  -2   35.01    9.42
   3   6  -2   35.48    7.90
  -3   6  -2   25.09    8.11
  -3  -6  -2   53.08   11.73
   3  -6  -2   31.19   10.93
   3   6  -2   18.18    8.24
  -3   6  -2   50.66   12.04
   3   6  -2   37.78    8.42
  -3  -6  -2   47.16   10.83
   3  -6  -1  232.21   20.40
  -3  -6  -1  203.34   19.07
  -3   6  -1  248.55   22.26
   3  -6  -1  219.74   21.30
  -3  -6  -1  213.70   20.30
   3   6  -1  197.02   20.35
  -3  -6  -1  210.25   18.57
   3   6  -1  195.62   15.66
   3  -6  -1  209.17   15.55
   3   6  -1  214.57   14.48
   3   6  -1  223.51   16.04
  -3   6  -1  220.58   13.70
  -3   6  -1  234.90   19.04
   3   6   0   25.08    5.75
  -3  -6   0   17.10   10.41
   3  -6   0   32.49   12.55
  -3   6   0   22.09    9.63
   3   6   0   13.33    8.78
  -3  -6   0    5.22    5.78
   3  -6   0   14.81    3.98
  -3  -6   0   19.38    7.46
   3  -6   0   19.77    5.76
   3   6   0   16.62    5.75
   3   6   0   14.63    6.97
  -3   6   0   29.45    8.47
   3   6   1  183.63   18.73
  -3   6   1  202.56   19.75
  -3  -6   1  215.38   20.55
   3   6   1  208.98   20.21
   3  -6   1  187.78   20.26
  -3   6   1  201.71   19.80
   3  -6   1  229.18   14.30
  -3  -6   1  192.22   15.53
   3  -6   1  196.72   19.65
   3   6   1  188.76   16.22
   3   6   1  230.69   20.00
  -3   6   2   27.62    9.37
   3   6   2   42.45   10.66
  -3  -6   2   43.23   11.30
   3  -6   2   50.30   12.01
   3   6   2   68.30   14.15
  -3   6   2   32.80   10.19
  -3  -6   2   32.20    8.08
   3  -6   2   21.25    9.59
  -3  -6   2   34.51    8.66
  -3  -6   2   35.53    8.10
   3   6   2   32.32   12.95
  -3   6   2   43.79    7.79
  -3  -6   2   40.66    8.54
  -3   6   3   43.90   12.63
   3   6   3   44.49    8.40
   3   6   3   36.44   11.57
   3  -6   3   33.24   11.49
  -3  -6   3   38.89   12.03
  -3   6   3   55.04   12.47
   3   6   3   33.26   10.73
  -3  -6   3   27.64    7.55
  -3  -6   3   51.02   11.13
   3  -6   3   48.13   12.38
  -3  -6   3   32.59    9.92
   3  -6   3   50.89    7.16
   3   6   3   30.80   12.31
  -3   6   3   36.23    7.59
  -3  -6   3   27.06    5.56
  -3   6   4   26.21   10.54
   3   6   4   32.31   11.50
   3   6   4    3.78    9.39
  -3   6   4   13.74    9.47
   3  -6   4    6.35   10.29
  -3  -6   4   17.57    9.22
   3  -6   4   11.26    5.23
   3   6   4    4.74   11.33
  -3  -6   4   25.19    8.41
   3   6   5   14.10   14.35
  -3   6   5   -3.69   10.57
   3   6   5   18.19   12.26
  -3   6   5   19.25   12.17
  -3  -6   5    8.84    9.44
   3  -6   5   -0.70   10.39
  -3  -6   5   -8.88    7.97
   3   6   5   14.00   11.32
   3   6   6   36.39   12.24
  -3   6   6    9.95   10.16
  -3   6   6   19.77   11.20
   3   6   6   37.21   13.54
   3  -6   6    4.01   12.01
  -3  -6   6   43.81   13.98
  -3  -6   6   30.69   10.25
   3   6   6   32.31   16.52
   3   6   7   27.51   14.27
  -3   6   7   16.95   13.83
   3   6   7    6.63   11.68
  -3   6   7   12.79   11.44
   3  -6   7    1.57   12.06
  -3  -6   7  -19.57   14.26
   3   6   7   17.44   13.95
  -3  -6   8    6.89   12.35
  -3   7  -7   30.00   14.80
   3  -7  -7   22.57   16.57
   3   7  -7   28.88   16.01
  -3  -7  -7    7.26   12.15
   3  -7  -7   30.58   15.47
  -3  -7  -7   17.61   15.60
   3   7  -6  -12.16   10.99
  -3   7  -6   -4.91   14.81
   3  -7  -6   -3.82   11.08
  -3  -7  -6   24.86   16.36
   3   7  -6   23.76   11.11
  -3  -7  -6   -0.89   12.50
   3  -7  -6  -25.52   15.93
  -3   7  -5  136.78   22.07
   3   7  -5  148.75   20.60
   3  -7  -5  149.10   21.53
  -3  -7  -5  169.78   21.90
   3   7  -5  128.83   16.46
   3  -7  -5  162.93   24.59
  -3  -7  -5  132.79   20.88
  -3  -7  -4   -3.02    9.08
   3  -7  -4   16.06    9.46
   3   7  -4   15.29    9.15
  -3   7  -4    8.57    9.54
   3   7  -4    6.02    7.61
  -3  -7  -4    3.53   10.18
   3  -7  -4   21.06   11.77
  -3   7  -4   23.00   12.78
   3   7  -4    9.27   10.57
   3   7  -3   79.97   12.50
  -3   7  -3   81.24   14.88
  -3  -7  -3   71.99   15.00
   3  -7  -3   78.10   15.36
  -3   7  -3   77.48   17.16
   3   7  -3   69.26   16.06
  -3  -7  -3   74.95   16.71
   3  -7  -3   70.97   15.85
  -3  -7  -3   72.14   13.72
  -3   7  -3   61.87    6.79
   3   7  -3   71.87   11.27
  -3  -7  -2   19.86   10.10
   3  -7  -2   17.22    9.99
  -3   7  -2   18.97   10.55
   3   7  -2   21.15    7.14
  -3  -7  -2   28.92   11.51
  -3   7  -2   19.61   10.32
   3   7  -2   20.39   10.95
   3  -7  -2   16.24   10.05
  -3  -7  -2   25.78   10.56
   3   7  -2   12.81    6.35
  -3   7  -2   15.48    3.71
   3  -7  -1  164.30   20.51
   3   7  -1  273.08   25.28
  -3   7  -1  172.73   17.56
  -3  -7  -1  177.34   20.33
  -3   7  -1  232.67   23.29
   3  -7  -1  228.42   23.56
  -3  -7  -1  195.69   22.23
   3  -7  -1  218.74   16.92
  -3  -7  -1  214.56   20.93
   3   7  -1  173.79   13.94
   3   7  -1  153.94   14.73
  -3   7  -1  188.81   14.09
  -3   7   0  133.01   18.52
   3   7   0  145.27   18.61
   3  -7   0  108.86   16.40
  -3  -7   0  139.76   19.12
   3  -7   0  112.85   11.51
   3  -7   0  112.53    9.75
  -3  -7   0  121.69   15.47
   3   7   0  113.63   15.06
   3   7   0  137.36   11.40
  -3   7   0  117.18   14.70
  -3   7   1  236.24   22.94
   3   7   1  262.85   24.19
  -3   7   1  235.96   23.40
   3  -7   1  283.00   25.46
   3   7   1  281.57   25.55
  -3  -7   1  249.14   24.37
  -3  -7   1  262.10   18.91
   3  -7   1  261.60   16.75
   3   7   1  257.07   23.22
   3   7   1  272.94   15.49
  -3   7   2   29.74   10.40
   3   7   2   17.77    9.51
   3  -7   2   25.55   10.54
  -3  -7   2    2.29    8.94
  -3   7   2   28.85   11.01
   3   7   2   18.45    9.32
   3  -7   2   34.12   11.17
  -3  -7   2   26.96    9.41
  -3   7   2   18.10    6.02
   3   7   2   20.91   10.11
  -3   7   3   35.57   13.24
   3   7   3   44.09   13.51
  -3  -7   3   47.41   13.37
   3  -7   3   51.60   14.06
   3   7   3   44.60   12.00
  -3   7   3   38.94   11.93
  -3  -7   3   53.32   12.14
   3  -7   3   17.49    9.24
  -3  -7   3   28.57    9.27
   3   7   3   48.87   15.00
  -3   7   3   44.08    8.03
   3  -7   3   29.47    6.67
   3   7   4   10.74   10.16
  -3   7   4   18.86   11.17
  -3   7   4    6.55    8.93
   3   7   4   21.17   10.66
  -3  -7   4   18.97   11.18
   3  -7   4   19.61   12.99
  -3  -7   4   17.46    8.67
   3   7   4    7.06   11.34
   3  -7   4    9.43    5.72
   3   7   5  135.13   20.75
  -3   7   5  117.63   19.49
   3   7   5  129.25   21.60
  -3   7   5  165.64   22.93
  -3  -7   5  116.58   18.41
   3  -7   5  136.20   21.42
   3   7   5  154.94   25.46
  -3  -7   5  115.68   15.57
   3   7   6   37.29   14.02
  -3   7   6    2.39   13.64
   3   7   6    1.46   11.65
  -3   7   6   -1.17   12.24
  -3  -7   6    8.70   11.72
   3  -7   6   46.22   16.45
   3   7   6  -10.36   14.49
   3   7   7   24.26   14.97
  -3   7   7   10.47   12.57
  -3   7   7   19.05   13.82
   3   7   7   40.44   15.94
  -3  -7   7   16.89   12.94
   3  -7   7    5.32   13.44
   3   7   7    9.25   14.51
   3   8  -7   67.60   19.22
   3   8  -6   14.75   13.54
  -3   8  -6    2.32   12.64
  -3  -8  -6    3.15   11.64
   3  -8  -6    0.19   16.11
   3   8  -6  -20.37   14.73
  -3  -8  -6   13.41   16.12
   3  -8  -6    8.11   15.41
  -3   8  -6   -3.99   14.57
  -3   8  -5  204.12   25.95
   3  -8  -5  211.64   25.85
   3   8  -5  186.33   23.55
  -3  -8  -5  180.23   24.23
   3  -8  -5  165.31   25.47
  -3  -8  -5  212.65   28.62
   3   8  -5  168.38   25.90
  -3   8  -5  213.22   29.20
  -3  -8  -4   27.68   12.65
   3   8  -4   66.52   15.08
  -3   8  -4   41.97   14.11
   3  -8  -4   23.37   11.50
  -3  -8  -4   39.50   15.27
   3  -8  -4   22.53   13.61
  -3   8  -4   34.65   15.27
   3   8  -4   52.90   16.71
   3   8  -4   42.45   10.67
   3  -8  -3  427.92   34.38
  -3   8  -3  453.02   37.34
  -3  -8  -3  479.48   35.67
   3   8  -3  442.64   36.08
   3  -8  -3  453.62   37.60
  -3  -8  -3  517.35   39.59
  -3  -8  -3  450.38   33.25
   3   8  -3  437.34   26.97
   3   8  -3  454.07   29.46
  -3   8  -3  446.48   32.43
  -3  -8  -2  122.14   18.56
   3  -8  -2   89.27   16.49
  -3   8  -2  114.42   16.84
   3   8  -2  103.16   13.01
  -3  -8  -2  105.47   19.66
  -3   8  -2  122.71   20.27
   3   8  -2  112.10   19.70
   3  -8  -2  102.72   18.90
  -3  -8  -2  117.87   17.32
   3  -8  -1  712.09   41.69
  -3   8  -1  726.18   43.81
  -3  -8  -1  736.31   42.12
   3   8  -1  700.93   43.08
   3  -8  -1  712.84   44.53
  -3  -8  -1  711.81   44.29
   3  -8  -1  720.79   33.49
  -3  -8  -1  725.89   38.79
  -3   8  -1  712.97   30.15
   3   8  -1  687.03   30.16
  -3   8  -1  747.96   38.09
   3   8  -1  611.76   31.79
   3   8   0   13.53    5.56
  -3   8   0    5.28    8.33
   3   8   0  -12.41   11.32
  -3  -8   0    7.48   10.26
   3  -8   0  -10.99    9.97
   3  -8   0    5.36    5.39
  -3  -8   0   11.82    8.08
  -3   8   0  -10.01    7.21
   3   8   0   12.96    8.59
  -3   8   0    9.89    8.27
  -3   8   1  666.86   41.21
   3   8   1  654.20   41.21
  -3  -8   1  610.33   40.75
   3   8   1  670.16   42.11
   3  -8   1  651.67   41.43
  -3   8   1  703.34   43.20
  -3  -8   1  623.86   35.54
   3  -8   1  718.18   30.30
   3   8   1  666.09   38.66
   3   8   1  691.06   27.53
   3   8   2   62.74   15.89
  -3   8   2   54.59   15.57
  -3  -8   2  124.16   20.17
   3  -8   2   92.51   18.30
  -3   8   2   66.53   14.97
   3   8   2   76.59   16.01
  -3  -8   2   73.58   14.83
   3  -8   2  110.71   18.99
   3  -8   2   86.44   11.01
  -3   8   2   93.50   10.27
   3   8   2  123.11   19.98
  -3   8   3  449.12   35.18
   3   8   3  400.95   34.05
   3   8   3  454.10   36.20
  -3   8   3  420.24   34.54
   3  -8   3  399.41   34.07
  -3  -8   3  413.84   34.69
   3  -8   3  382.30   32.95
  -3  -8   3  408.94   30.71
   3  -8   3  374.19   21.94
  -3  -8   3  357.46   26.61
   3   8   3  403.15   35.11
  -3   8   4   24.53   12.84
   3   8   4   55.26   15.74
   3   8   4   41.82   15.28
  -3   8   4   36.17   12.94
   3  -8   4   25.26   13.79
  -3  -8   4   50.58   14.83
  -3  -8   4   46.47   12.49
   3   8   4   50.79   17.66
   3   8   5  238.86   28.35
  -3   8   5  224.22   27.66
   3   8   5  159.24   24.58
  -3   8   5  211.18   27.46
  -3  -8   5  202.22   25.01
   3  -8   5  193.77   26.62
   3   8   5  177.43   27.26
  -3   8   6  -21.33   15.48
   3   8   6   -8.89   12.34
   3   8   6   -0.91   12.34
  -3   8   6    1.21   13.56
   3  -8   6   -0.69   14.90
  -3  -8   6   21.14   13.62
   3   8   6   -5.16   13.72
  -3  -8   7   82.71   21.47
   3   9  -6   16.92   13.76
  -3   9  -6   -7.30   13.55
   3   9  -5   63.45   20.60
  -3   9  -5   28.57   14.21
   3  -9  -5    8.96   16.21
  -3  -9  -5   47.45   17.55
   3  -9  -5   45.89   16.33
   3   9  -5   23.29   11.50
  -3  -9  -5   42.12   15.99
  -3   9  -5   20.62   12.81
   3  -9  -4   11.07   15.35
   3   9  -4   24.69   15.27
  -3   9  -4    8.06   11.38
  -3  -9  -4    9.06   13.15
   3   9  -4   19.66   10.03
  -3  -9  -4   -3.63   11.87
   3  -9  -4  -11.24   13.76
  -3   9  -4   29.70   13.74
  -3   9  -3  214.68   23.94
  -3  -9  -3  244.21   27.21
   3  -9  -3  206.65   25.38
   3  -9  -3  208.97   27.89
  -3   9  -3  233.61   29.16
  -3  -9  -3  263.00   30.96
   3   9  -3  196.64   26.65
  -3  -9  -3  250.39   26.00
   3   9  -3  241.29   22.06
   3  -9  -2    7.37    9.88
  -3  -9  -2   43.16   13.44
   3   9  -2   10.58    7.37
  -3   9  -2   36.92   12.47
  -3   9  -2   26.67   15.64
   3  -9  -2   18.00   16.69
  -3  -9  -2   32.93   16.98
   3   9  -2   31.14   14.86
  -3  -9  -2    3.95    9.00
  -3   9  -1  174.65   19.48
  -3  -9  -1  166.54   22.36
   3  -9  -1  135.51   21.15
   3   9  -1  155.81   14.85
  -3  -9  -1  158.27   23.28
   3   9  -1  176.08   24.04
  -3   9  -1  188.09   24.53
   3  -9  -1  144.02   22.38
  -3  -9  -1  149.57   19.00
   3  -9  -1  178.13   18.11
   3   9  -1  170.14   17.29
  -3   9   0    6.66   11.63
   3   9   0   23.06   13.23
   3  -9   0    1.92   10.57
  -3  -9   0   39.98   15.59
   3  -9   0    9.51    7.23
  -3  -9   0   25.71   10.28
   3   9   0   -0.16    7.64
  -3   9   0   23.75   10.44
  -3   9   0    6.77    8.23
  -3   9   1  143.26   21.63
   3   9   1  131.90   20.46
  -3  -9   1  161.01   23.30
   3  -9   1  127.18   19.49
  -3  -9   1   93.95   14.95
   3  -9   1  148.73   14.61
  -3   9   1  124.69   16.38
  -3   9   1  144.46   18.87
   3   9   1  128.91   18.90
  -3  -9   2    5.37   11.10
  -3   9   2   23.94   12.57
   3   9   2   -1.76   11.12
   3  -9   2   10.84   12.49
  -3   9   2   25.84   13.09
   3   9   2    7.99    9.92
   3   9   2    1.82   10.53
  -3   9   3  218.53   29.05
   3   9   3  249.91   29.69
  -3  -9   3  200.20   27.34
   3  -9   3  248.06   29.44
   3   9   3  247.66   30.28
  -3   9   3  237.93   28.35
   3  -9   3  282.20   29.70
  -3  -9   3  273.56   26.85
   3   9   3  287.67   30.54
  -3  -9   3  196.29   21.20
  -3   9   4   26.44   15.46
   3   9   4    3.33   14.06
  -3   9   4   31.93   14.60
   3   9   4   16.79   14.00
  -3  -9   4   23.09   13.33
   3  -9   4   44.15   17.30
  -3  -9   4   18.84   10.43
   3   9   4   35.01   14.25
  -3   9   5   41.21   15.81
   3   9   5    3.39   15.21
  -3   9   5   34.48   15.62
   3   9   5   42.06   17.70
   3  -9   5   11.03   14.58
  -3  -9   5   -0.51   11.84
   3   9   5   77.51   20.94
  -3  -9   6   53.58   17.14
   3  -9   6  -12.46   14.82
  -3  10  -5   40.08   16.42
  -3 -10  -4   -7.93   14.77
  -3  10  -4   12.12   13.20
   3 -10  -4   28.46   16.83
  -3  10  -4    0.47   16.09
   3  10  -4   19.55   16.32
   3 -10  -4   48.99   20.71
  -3 -10  -4  -12.48   15.25
   3 -10  -3   24.34   13.44
  -3  10  -3    7.07   10.67
  -3 -10  -3    6.13   12.24
  -3 -10  -3   14.80   11.09
   3  10  -3   31.79   18.96
  -3 -10  -3   28.24   15.57
   3 -10  -3   13.17   14.04
  -3  10  -3   32.83   14.84
  -3 -10  -2   15.75   13.11
  -3  10  -2   44.15   13.03
   3 -10  -2   30.94   13.55
  -3 -10  -2   33.83   12.21
  -3 -10  -2   13.77   13.81
  -3  10  -2   39.64   17.81
   3  10  -2   31.17   15.08
   3 -10  -2    1.68   12.73
  -3  10  -1   54.18   12.59
  -3 -10  -1   39.40   14.78
   3 -10  -1   43.39   14.54
   3  10  -1   54.59   17.15
  -3  10  -1   27.08   12.44
  -3 -10  -1   45.23   16.12
   3 -10  -1   51.20   17.23
  -3 -10  -1   37.83   11.70
   3  10   0   26.59   14.39
  -3  10   0   26.61   11.34
  -3  10   0    6.58   11.48
   3 -10   0    2.70   12.08
  -3 -10   0   -2.71   13.12
  -3 -10   0   12.27    8.76
   3  10   0    2.95    8.11
   3  10   1   52.69   16.68
  -3  10   1   65.97   17.70
   3 -10   1   53.99   16.50
  -3 -10   1   64.54   17.96
  -3 -10   1   54.44   13.18
   3  10   1   67.68   16.12
  -3  10   1   74.35   14.22
  -3  10   1   60.90   15.74
   3  10   2    5.99   14.69
  -3  10   2   26.53   15.56
  -3 -10   2   28.35   14.68
   3  10   2   55.26   18.46
  -3  10   2   46.38   15.87
   3 -10   2   41.23   17.33
  -3 -10   2   32.57   11.11
  -3  10   2   44.05   13.61
  -3  10   2   54.66   16.61
   3  10   2   22.20   11.62
   3  10   3    9.49   13.82
  -3  10   3   16.03   14.08
   3 -10   3   10.90   13.21
   3  10   3    2.44   13.66
  -3 -10   3    2.54   12.41
  -3  10   3   21.75   15.18
   3 -10   3    9.05   10.95
   3  10   3   29.55   15.51
  -3 -10   3   19.70   10.24
  -3  10   3   11.43   12.79
   3  10   4   -6.38   12.58
  -3  10   4   37.01   16.27
   3  10   4  -26.91   17.52
   3 -10   4   21.65   15.76
  -3 -10   4    9.67   13.54
  -3  10   4  -16.59   16.02
   3 -10   4   -1.87   13.21
  -3 -10   4   12.60   14.74
   3  10   4   15.41   13.75
  -3  10   4   26.15   14.36
   3 -10   5   65.67   19.86
  -3 -10   5   57.39   17.13
   3 -11  -3  156.20   25.58
  -3 -11  -3  131.38   24.31
  -3 -11  -3  132.10   21.14
   3  11  -3  180.40   30.02
   3 -11  -3  197.26   30.02
  -3 -11  -3  220.49   32.52
  -3  11  -3  137.49   26.53
   3 -11  -2  -13.86   12.58
  -3 -11  -2   25.40   13.86
  -3 -11  -2    3.99    9.72
   3  11  -2  -14.49   14.34
  -3  11  -2   21.61   15.61
  -3 -11  -2    6.88   14.18
   3 -11  -2   24.58   16.70
  -3  11  -1  353.38   36.89
   3 -11  -1  368.99   36.12
  -3 -11  -1  309.13   34.00
   3  11  -1  291.50   33.06
  -3 -11  -1  359.51   30.70
  -3 -11  -1  341.84   36.87
   3 -11  -1  322.76   35.31
  -3  11   0   31.42   15.53
   3  11   0   10.26   11.67
   3 -11   0   -1.96   12.47
  -3 -11   0   11.17   13.08
   3 -11   0  -16.03   15.56
  -3 -11   0   -8.51   13.28
  -3 -11   0   -0.42   10.07
   3  11   1  319.05   34.57
  -3  11   1  402.80   38.02
  -3 -11   1  417.75   39.43
   3 -11   1  357.06   36.92
  -3 -11   1  344.65   29.95
   3  11   1  364.03   32.79
  -3 -11   2   12.30   13.72
   3 -11   2  -15.72   14.28
  -3  11   2   25.36   15.55
   3  11   2   -1.29   14.79
   3  11   2   23.57   13.03
  -3  11   2    1.94   11.59
  -3 -11   3  203.05   30.98
   3  11   3  132.54   25.91
  -3  11   3  138.63   25.44
   3 -11   3  181.47   30.61
  -3  11   3  198.99   29.48
   3  11   3  196.93   29.67
   3  11   3  178.08   27.42
  -3  11   3  233.85   29.76
   3 -11   4   10.21   15.02
  -3  11   4    5.09   14.34
   3  11   4   23.99   15.43
   3  12   2   31.29   16.69
  -3  12   3   76.13   20.07
   3  12   3   82.51   22.24
   4   0  -8  -12.41   12.87
  -4   0  -8   13.09   11.79
   4   0  -7  160.38   21.27
  -4   0  -7  166.94   21.48
   4   0  -6  512.87   32.62
  -4   0  -6  490.52   32.89
  -4   0  -6  470.22   32.00
  -4   0  -5 1121.18   45.54
   4   0  -5 1111.03   45.37
  -4   0  -5 1093.69   46.39
  -4   0  -5 1106.54   38.25
  -4   0  -4    0.75    6.65
   4   0  -4   -2.23    6.16
  -4   0  -4    5.08    5.89
   4   0  -3 1815.23   50.67
  -4   0  -3 1880.86   52.46
   4   0  -3 1864.16   51.56
  -4   0  -3 1821.79   50.83
   4   0  -3 1872.22   53.83
  -4   0  -3 1915.65   53.09
   4   0  -3 1845.49   52.81
   4   0  -3 1869.02   50.76
   4   0  -2  280.67   13.76
   4   0  -2  302.30   14.45
  -4   0  -2  315.52   14.88
  -4   0  -2  299.88   14.16
  -4   0  -2  299.50   15.39
  -4   0  -2  253.87   14.11
   4   0  -2  261.08   14.96
   4   0  -2  285.44   15.35
   4   0  -2  266.31   14.02
  -4   0  -1  961.54   22.93
   4   0  -1  974.77   23.05
  -4   0  -1  956.27   23.23
   4   0  -1  937.88   23.01
   4   0  -1  881.67   21.52
  -4   0  -1  969.77   25.30
   4   0  -1  923.33   27.14
  -4   0  -1  925.37   24.88
   4   0  -1  930.19   26.66
  -4   0  -1  894.22   25.81
   4   0  -1  913.83   26.55
  -4   0  -1  949.43   26.48
   4   0   0  237.77   10.83
  -4   0   0  231.82   10.58
   4   0   0  194.46    8.52
  -4   0   0  227.51    8.86
  -4   0   0  224.81    9.09
  -4   0   1  472.77   14.40
   4   0   1  482.06   14.48
  -4   0   1  476.41   14.64
   4   0   1  490.69   14.67
  -4   0   1  507.94   18.47
   4   0   1  497.62   16.69
   4   0   1  507.31   17.02
  -4   0   1  485.69   17.33
  -4   0   1  501.12   17.70
   4   0   1  469.37   17.20
   4   0   1  509.63   17.41
  -4   0   1  524.58   17.97
  -4   0   2  329.08   15.09
   4   0   2  307.36   14.49
  -4   0   2  335.84   15.38
   4   0   2  338.27   15.43
   4   0   2  353.23   16.79
   4   0   2  325.78   15.94
  -4   0   2  324.43   16.39
  -4   0   2  330.03   15.80
  -4   0   2  316.86   16.66
   4   0   2  356.30   16.49
   4   0   2  318.83   16.17
  -4   0   3 2031.95   54.52
   4   0   3 2057.93   54.53
   4   0   3 2078.14   55.00
  -4   0   3 2020.11   54.93
   4   0   3 2129.45   57.53
   4   0   3 2038.41   55.68
  -4   0   3 2006.04   53.87
  -4   0   3 2007.22   56.91
   4   0   3 1992.88   56.69
   4   0   3 2001.43   55.59
  -4   0   4    6.58    5.28
   4   0   4    6.91    6.55
   4   0   4    3.61    6.20
   4   0   4   -0.76    5.98
  -4   0   4    4.54    5.42
   4   0   5 1196.09   48.09
  -4   0   5 1290.54   49.52
  -4   0   5 1256.64   49.95
   4   0   5 1180.15   49.65
   4   0   5 1221.43   48.30
   4   0   6  424.04   30.51
  -4   0   6  509.67   33.34
  -4   0   6  419.40   31.67
   4   0   6  533.58   34.96
   4   0   6  482.46   31.73
   4   0   7  158.15   21.08
  -4   0   7  142.14   20.50
   4   0   7  148.83   20.37
   4   0   7  160.63   22.42
  -4   0   7  177.42   23.75
   4   0   8   31.79   14.49
  -4   0   8   44.57   15.42
   4   0   8   31.50   15.37
   4   0   8   26.03   14.66
  -4   0   8   45.59   14.95
   4  -1  -8   10.29   10.54
   4   1  -8   15.36   13.33
  -4   1  -8   12.34   12.26
  -4  -1  -8    0.96   11.06
  -4  -1  -7  326.37   29.13
   4   1  -7  349.41   30.46
   4  -1  -7  380.45   31.18
  -4   1  -7  325.54   29.33
  -4   1  -7  342.70   30.98
   4   1  -6   70.99   14.50
  -4   1  -6   53.55   12.70
  -4   1  -6   63.30   14.08
  -4  -1  -6   56.28   12.77
   4  -1  -6   50.17   12.14
  -4  -1  -5  130.42   15.64
  -4   1  -5  135.32   16.58
   4   1  -5  150.92   16.84
  -4  -1  -5  136.67   15.54
  -4   1  -5  130.20   16.04
   4  -1  -5  141.46   15.70
  -4  -1  -5  146.65   11.43
   4   1  -4   70.94   10.47
  -4  -1  -4   64.93   10.27
   4  -1  -4   66.66   10.40
  -4  -1  -4   51.24    9.03
  -4   1  -4   76.32   11.06
  -4   1  -4   51.53   10.31
  -4   1  -4   68.51    8.30
  -4  -1  -4   67.57    7.04
   4  -1  -4   57.32    8.32
   4   1  -3  688.35   27.78
   4  -1  -3  724.54   28.82
  -4  -1  -3  709.60   28.23
   4  -1  -3  736.62   28.51
  -4  -1  -3  707.73   28.82
  -4   1  -3  682.29   27.92
  -4  -1  -3  696.54   28.33
   4  -1  -3  717.70   28.41
  -4   1  -3  701.25   29.55
   4   1  -3  692.20   28.19
  -4  -1  -3  714.91   28.55
   4  -1  -3  670.64   28.00
   4  -1  -3  733.90   29.90
   4   1  -3  697.57   28.34
  -4   1  -3  679.15   29.50
   4   1  -3  657.18   29.62
   4  -1  -2  120.88    9.47
   4   1  -2  101.75    8.98
   4  -1  -2  128.80    9.71
  -4   1  -2  122.95    9.59
  -4  -1  -2  117.04    9.53
  -4  -1  -2  127.10    9.62
  -4  -1  -2  109.73    8.88
   4  -1  -2  122.64    9.48
   4   1  -2  120.89   10.84
  -4  -1  -2   99.53    9.96
  -4   1  -2  115.77   10.08
  -4   1  -2  128.64   11.08
   4   1  -2  110.61   10.50
   4  -1  -2  124.29   10.05
   4   1  -2  126.66   10.25
   4  -1  -2  121.16   10.35
   4   1  -2  111.75   10.04
  -4  -1  -2  101.39    8.82
   4  -1  -1 3329.53   67.02
  -4  -1  -1 3374.94   67.19
   4  -1  -1 3362.24   67.67
  -4  -1  -1 3328.82   67.76
   4  -1  -1 3392.19   68.11
  -4  -1  -1 3364.89   68.05
  -4  -1  -1 3328.31   67.43
   4  -1  -1 3336.47   67.33
  -4   1  -1 3332.32   67.72
   4   1  -1 3353.07   67.74
  -4  -1  -1 3388.21   72.96
  -4   1  -1 3472.09   71.97
   4   1  -1 3324.05   72.51
  -4   1  -1 3361.20   71.04
  -4   1  -1 3195.51   65.96
   4  -1  -1 3388.29   70.74
   4  -1  -1 3435.23   70.47
   4   1  -1 3275.17   70.69
   4   1  -1 3362.02   70.94
  -4   1  -1 3347.76   73.06
  -4  -1  -1 3399.16   73.90
   4   1  -1 3342.99   70.39
  -4  -1  -1 3298.93   65.89
  -4  -1   0  552.68   16.06
   4  -1   0  515.02   15.68
   4   1   0  546.88   16.09
  -4   1   0  530.55   15.75
   4   1   0  542.93   16.17
  -4   1   0  543.16   15.67
   4  -1   0  526.78   15.86
  -4  -1   0  519.79   15.63
  -4  -1   0  552.48   16.00
   4   1   0  546.25   15.88
   4  -1   0  543.59   15.57
  -4   1   0  526.55   15.88
   4  -1   0  591.57   16.62
   4  -1   0  552.65   19.95
   4  -1   0  585.54   19.15
  -4   1   0  598.76   16.09
  -4  -1   0  567.82   20.60
   4   1   0  602.27   20.89
  -4   1   0  538.75   19.68
  -4   1   0  605.17   19.24
   4   1   0  580.46   16.90
  -4  -1   0  644.19   20.00
   4  -1   0  600.84   15.57
   4   1   0  590.64   19.74
  -4  -1   0  590.71   17.03
  -4  -1   0  577.92   15.95
  -4   1   0  610.94   15.47
  -4   1   1 3378.10   69.01
   4   1   1 3502.07   69.08
   4  -1   1 3487.22   69.26
  -4  -1   1 3455.81   69.41
   4   1   1 3472.21   69.69
  -4   1   1 3490.75   70.00
  -4   1   1 3394.25   69.33
   4   1   1 3456.51   69.24
   4   1   1 3411.83   74.92
  -4  -1   1 3503.34   74.96
   4  -1   1 3499.05   73.56
   4   1   1 3585.16   68.68
   4  -1   1 3370.71   66.71
  -4  -1   1 3441.07   72.28
  -4   1   1 3432.13   72.93
   4  -1   1 3498.43   75.15
  -4  -1   1 3481.18   72.81
   4   1   1 3495.86   68.27
  -4  -1   1 3317.98   72.29
   4   1   1 3643.67   75.82
   4   1   2  105.51    9.13
  -4  -1   2   94.94    8.81
  -4  -1   2   95.74    8.60
  -4   1   2  106.71    8.71
  -4   1   2  110.90    9.38
   4   1   2  108.17    8.95
   4  -1   2  106.87   10.17
   4  -1   2  112.88    9.06
  -4   1   2  112.59    9.41
   4   1   2   96.46    9.01
   4  -1   2  117.07   10.62
   4   1   2  111.34   10.17
   4   1   2  109.81    9.49
   4  -1   2  101.18    8.14
   4   1   2  116.50    9.18
  -4  -1   2   78.91    8.63
  -4   1   2  100.51    9.33
   4   1   2   88.41   10.02
  -4   1   2   99.79    8.57
   4  -1   2  109.75    7.68
  -4  -1   2  101.90    9.60
   4   1   3  672.38   26.84
  -4  -1   3  650.40   26.67
   4  -1   3  597.88   25.92
  -4   1   3  629.30   26.29
  -4   1   3  666.96   27.39
  -4  -1   3  666.51   27.36
   4  -1   3  609.21   26.47
   4   1   3  648.54   26.95
   4  -1   3  653.73   28.78
   4   1   3  649.47   27.92
   4   1   3  685.56   29.11
  -4  -1   3  652.85   27.32
   4   1   3  628.26   29.49
   4  -1   3  656.33   29.52
  -4  -1   3  628.24   26.76
  -4  -1   3  679.02   27.89
  -4   1   3  620.69   24.92
   4   1   3  648.24   27.43
  -4  -1   3  651.98   28.59
   4  -1   3  629.69   24.09
   4  -1   4   50.45    9.85
  -4  -1   4   64.71   10.10
  -4   1   4   55.03    9.83
   4   1   4   76.74   10.71
   4  -1   4   81.28   12.45
   4  -1   4   78.42   10.20
  -4  -1   4   62.17   10.61
   4   1   4   66.98   11.32
  -4   1   4   69.44    9.76
  -4  -1   5  119.23   16.27
  -4   1   5  129.79   16.23
   4   1   5  104.26   14.36
   4  -1   5  122.81   15.34
   4  -1   5  130.26   16.76
  -4  -1   5  144.86   16.50
   4  -1   5  110.19   13.67
   4   1   5  135.56   16.72
  -4   1   5  158.21   14.82
   4   1   6   81.25   14.66
  -4  -1   6   85.06   15.36
  -4   1   6   75.58   14.49
   4  -1   6   59.66   13.41
   4  -1   6   61.95   14.27
   4  -1   6   62.92   11.53
   4   1   6   63.16   15.24
  -4  -1   6   60.44   13.85
   4   1   6   76.38   15.11
   4   1   7  321.44   29.11
  -4   1   7  336.45   29.88
  -4  -1   7  342.15   30.27
   4  -1   7  300.99   28.64
  -4   1   7  347.65   32.07
   4   1   7  312.02   30.00
   4  -1   7  299.02   30.57
  -4  -1   7  323.89   29.47
   4  -1   7  331.63   27.22
   4   1   7  306.49   29.37
   4  -1   8   40.68   15.06
  -4  -1   8  -16.63   12.93
   4   1   8   13.33   13.81
  -4   1   8    7.21   11.36
   4  -1   8    0.99   11.76
  -4   1   8   17.96   14.48
   4   1   8    7.09   12.96
   4   1   8    4.07   13.90
  -4  -1   8   31.26   15.58
  -4   2  -8   -1.49   12.67
  -4   2  -8  -18.84   13.37
   4   2  -8   -5.09   11.20
  -4  -2  -8    4.93   12.40
   4  -2  -8   -3.10   10.72
   4   2  -8   13.32   13.23
  -4   2  -7   97.33   18.40
   4  -2  -7   87.28   17.98
  -4  -2  -7  105.87   18.08
   4   2  -7  110.08   18.58
  -4   2  -7   95.03   17.14
   4   2  -7   87.70   18.41
  -4   2  -7  118.81   16.89
  -4   2  -6   96.83   15.90
   4  -2  -6   93.89   16.16
   4   2  -6  112.04   17.75
  -4  -2  -6   95.82   15.52
  -4   2  -6  140.27   19.94
   4   2  -6   71.16   14.03
   4   2  -6   77.08    9.18
  -4   2  -6  131.47   16.01
   4   2  -5   83.57   13.92
  -4   2  -5   77.35   13.91
  -4   2  -5  105.33   14.52
   4  -2  -5   96.10   13.85
  -4  -2  -5  108.93   14.81
   4   2  -5   91.99   14.07
   4   2  -5  112.22    9.20
  -4  -2  -5   94.67    8.01
  -4   2  -5   86.17    9.89
  -4  -2  -4   86.65   11.77
  -4   2  -4   86.10   12.99
   4   2  -4  107.41   13.59
  -4   2  -4   94.48   12.73
   4  -2  -4   99.69   12.41
   4   2  -4  122.58   14.40
   4   2  -4  119.28    7.80
  -4   2  -4   80.54   11.16
  -4   2  -4   90.06    8.66
  -4  -2  -4  105.17    6.60
   4  -2  -3  933.62   34.13
  -4   2  -3  929.92   34.42
  -4  -2  -3  888.55   33.18
   4   2  -3  947.42   34.30
   4  -2  -3  990.96   35.57
  -4  -2  -3  905.42   34.96
   4  -2  -3  911.89   34.05
  -4   2  -3  936.73   35.29
   4   2  -3  927.28   34.93
  -4  -2  -3  864.67   33.41
   4   2  -3  911.65   21.73
   4   2  -3  923.11   35.06
  -4   2  -3  917.49   33.60
  -4   2  -3  869.83   35.90
  -4  -2  -3  874.40   19.44
  -4   2  -3  883.40   25.09
   4  -2  -3  895.15   32.75
   4   2  -3  886.44   33.50
   4   2  -3  862.90   33.86
  -4  -2  -3  880.97   31.33
  -4   2  -2   73.99   10.06
   4  -2  -2   68.10    8.00
  -4  -2  -2   79.13    8.75
  -4  -2  -2   66.59    8.14
   4   2  -2   70.16    7.92
  -4  -2  -2   63.80    6.62
   4  -2  -2   76.49    8.66
   4  -2  -2   69.77    8.96
  -4   2  -2   66.29    8.32
   4  -2  -2   74.43    8.19
  -4  -2  -2   72.47    8.11
  -4  -2  -2   69.62    8.91
   4   2  -2   68.76    8.35
   4   2  -2   59.64    8.58
  -4  -2  -2   63.41    9.44
  -4   2  -2   58.33    8.62
  -4   2  -2   58.11    7.97
   4   2  -2   58.09    7.78
  -4   2  -2   62.14    3.78
   4   2  -2   74.47    8.90
   4  -2  -2   73.06    8.19
   4   2  -2   71.73    8.12
  -4  -2  -1 1117.61   31.14
   4  -2  -1 1119.60   32.06
  -4  -2  -1 1110.37   31.85
   4  -2  -1 1132.47   31.30
  -4  -2  -1 1117.37   32.39
   4  -2  -1 1186.16   33.17
   4  -2  -1 1164.90   31.89
   4   2  -1 1166.57   32.44
  -4   2  -1 1179.50   32.58
  -4  -2  -1 1086.81   31.30
  -4   2  -1 1168.55   34.77
   4   2  -1 1157.35   27.50
   4   2  -1 1123.39   34.31
  -4   2  -1 1132.39   34.62
  -4  -2  -1 1067.35   35.12
   4   2  -1 1144.40   33.21
  -4   2  -1 1088.41   35.37
  -4  -2  -1 1134.99   24.65
  -4  -2  -1 1181.10   36.27
   4   2  -1 1192.11   31.83
  -4  -2   0  824.11   26.69
  -4   2   0  805.99   26.26
   4   2   0  782.96   25.89
   4  -2   0  755.64   25.72
   4  -2   0  768.11   25.85
  -4  -2   0  762.78   26.13
  -4  -2   0  774.30   25.73
  -4   2   0  780.68   26.21
   4   2   0  790.36   25.73
  -4   2   0  792.84   25.97
   4  -2   0  784.44   25.42
   4   2   0  796.85   26.37
  -4  -2   0  817.43   28.56
   4  -2   0  897.73   20.07
   4  -2   0  881.55   28.42
  -4   2   0  852.28   28.73
  -4   2   0  812.13   28.92
   4   2   0  847.01   29.26
  -4  -2   0  894.01   27.53
  -4  -2   0  867.52   20.66
   4   2   0  877.46   20.99
  -4  -2   0  875.00   23.68
   4   2   0  873.40   23.84
   4   2   0  942.43   27.91
  -4   2   1 1318.80   34.67
   4   2   1 1300.52   35.22
   4   2   1 1301.43   34.92
  -4   2   1 1315.27   35.17
  -4  -2   1 1326.10   35.25
  -4   2   1 1349.92   35.74
  -4   2   1 1297.67   34.84
   4  -2   1 1316.50   35.17
   4   2   1 1329.98   35.85
   4   2   1 1274.60   34.98
  -4  -2   1 1362.26   30.76
   4   2   1 1301.07   39.35
   4  -2   1 1299.44   37.59
  -4  -2   1 1312.04   37.86
   4  -2   1 1301.47   38.21
  -4   2   1 1302.65   35.85
  -4  -2   1 1313.83   31.97
   4  -2   1 1239.20   38.42
   4   2   1 1373.85   40.39
  -4  -2   1 1269.96   36.25
   4   2   1 1299.58   28.42
  -4  -2   1 1380.42   35.37
   4   2   2   61.49    7.67
   4   2   2   68.41    7.06
  -4   2   2   77.29    8.86
  -4   2   2   65.41    7.30
  -4  -2   2   68.62    7.63
  -4  -2   2   65.58    7.81
   4  -2   2   59.02    7.37
   4   2   2   63.52    8.00
   4  -2   2   80.61   10.00
  -4   2   2   69.36    7.97
   4   2   2   64.99    8.28
   4  -2   2   66.05    8.63
   4   2   2   75.51    9.39
  -4  -2   2   63.93    8.78
  -4  -2   2   58.49    7.28
  -4   2   2   77.65    8.65
   4   2   2   53.97    9.90
   4   2   3  937.11   34.44
  -4   2   3  991.09   35.09
   4  -2   3  939.79   34.80
  -4  -2   3  957.25   35.00
   4   2   3  921.04   35.30
  -4   2   3  994.62   35.83
  -4   2   3  997.62   35.65
   4   2   3  954.28   35.22
  -4  -2   3  967.05   33.89
   4  -2   3  959.43   36.96
  -4   2   3  957.63   34.90
   4   2   3  908.80   39.62
   4  -2   3  945.21   26.85
  -4   2   3  957.06   31.14
   4   2   3 1004.99   34.05
  -4  -2   3  896.25   33.88
  -4  -2   3  961.73   35.53
   4   2   4   96.16   12.57
  -4   2   4   70.86   12.04
   4   2   4  110.75   13.31
  -4   2   4   96.63   13.01
   4  -2   4   80.09   12.87
  -4  -2   4   88.11   11.60
  -4  -2   4  126.58   13.38
   4   2   4  121.00   14.09
  -4   2   4   75.39    9.63
   4  -2   4   90.77    9.07
   4  -2   5  116.52   15.45
  -4  -2   5  100.77   14.32
   4   2   5  101.41   14.02
  -4   2   5   89.22   13.26
   4  -2   5  106.29   16.01
   4  -2   5   99.12   11.20
  -4   2   5   74.77   10.44
   4   2   5   81.66   13.64
  -4  -2   5  107.64   15.01
  -4  -2   6   92.86   16.28
  -4   2   6   85.99   15.51
   4  -2   6   92.64   16.00
   4   2   6  102.67   16.17
   4  -2   6   79.37   15.55
   4  -2   6  106.54   13.63
  -4  -2   6  125.00   18.66
   4   2   6  114.50   18.60
   4   2   6   67.94   16.69
   4   2   7   48.74   14.46
   4  -2   7   78.78   16.64
  -4  -2   7   55.48   15.44
  -4   2   7   85.23   17.24
   4  -2   7  120.20   20.83
   4   2   7   85.27   18.23
   4   2   7   49.14   15.32
   4  -2   7   47.38   11.14
  -4  -2   7   70.17   17.16
   4   2   8   -1.54   10.61
  -4  -2   8  -11.35   11.93
   4  -2   8  -27.13   15.26
  -4   2   8    8.12   12.28
  -4  -2   8  -23.66   14.00
   4  -2   8   -6.63   12.45
  -4   2   8    3.01   11.83
   4   2   8   20.27   14.17
   4   2   8   10.05   12.82
   4   2   9   26.37   14.38
  -4   3  -8  -17.36   15.44
   4  -3  -8    0.95   12.18
  -4  -3  -8   -8.35   12.52
   4   3  -8    3.26   11.93
  -4  -3  -8    8.37   11.94
   4  -3  -8  -18.41   14.71
  -4   3  -7  193.83   24.85
   4  -3  -7  212.34   25.43
  -4  -3  -7  193.44   23.36
  -4   3  -7  197.36   20.86
   4   3  -7  195.03   24.53
  -4  -3  -7  274.06   29.59
   4  -3  -7  227.07   27.04
  -4   3  -6    1.17    9.84
   4  -3  -6    9.81    9.54
  -4  -3  -6    5.74    9.95
   4  -3  -6   11.90   11.06
  -4  -3  -6   15.15   10.45
   4   3  -6    3.73    8.45
  -4   3  -6    1.22    7.62
   4  -3  -5  442.64   29.13
  -4  -3  -5  484.60   30.26
   4  -3  -5  444.34   30.18
  -4  -3  -5  527.85   32.70
   4   3  -5  449.50   30.01
   4   3  -5  461.69   18.81
  -4   3  -5  468.28   27.15
  -4   3  -5  388.96   20.32
  -4   3  -5  501.65   32.23
  -4  -3  -4   53.82   10.71
  -4   3  -4   56.84   11.62
   4   3  -4   54.75   10.62
   4  -3  -4   64.42   11.12
   4  -3  -4   69.81   11.33
  -4  -3  -4   55.76   11.08
   4   3  -4   60.18   11.14
  -4   3  -4   74.61   10.88
   4   3  -4   62.94    6.11
  -4   3  -4   60.40    7.08
  -4  -3  -3  998.15   37.39
   4  -3  -3  974.84   36.71
   4  -3  -3 1061.37   40.45
  -4  -3  -3 1004.50   39.56
  -4   3  -3  997.33   37.14
   4   3  -3  981.12   37.61
  -4  -3  -3  963.99   40.51
  -4   3  -3 1005.87   40.35
   4  -3  -3  998.70   34.88
   4   3  -3 1004.19   37.48
   4  -3  -2   26.70    6.35
  -4  -3  -2   24.49    6.57
   4  -3  -2   31.88    7.21
  -4   3  -2   26.96    7.23
  -4  -3  -2   18.16    5.64
   4   3  -2   13.03    4.86
   4   3  -2   20.99    5.86
   4  -3  -2   21.43    5.65
  -4  -3  -2   19.66    5.81
  -4   3  -2   30.99    6.89
   4  -3  -2   32.75    7.13
  -4  -3  -2   19.42    6.89
  -4   3  -2   25.44    7.36
  -4  -3  -2   22.93    7.36
   4   3  -2   18.55    5.59
  -4   3  -2   22.38    6.32
   4   3  -2   37.49    7.56
   4   3  -2   18.83    4.47
   4   3  -1 2709.21   67.01
  -4  -3  -1 2760.87   65.33
  -4   3  -1 2777.05   67.41
   4  -3  -1 2738.97   65.13
   4  -3  -1 2741.98   67.47
  -4  -3  -1 2776.94   67.55
   4   3  -1 2700.89   67.20
  -4   3  -1 2711.93   67.16
  -4  -3  -1 2765.28   65.83
  -4  -3  -1 2796.63   68.03
   4  -3  -1 2852.75   68.47
   4  -3  -1 2824.69   66.12
  -4   3  -1 2640.04   68.79
   4   3  -1 2676.70   65.93
   4   3  -1 2714.52   58.05
  -4   3  -1 2768.20   68.38
  -4  -3  -1 2561.56   68.67
  -4   3  -1 2605.11   68.64
   4   3  -1 2642.98   57.83
   4   3  -1 2681.27   65.32
   4   3   0   27.77    6.81
  -4   3   0   28.16    7.27
   4  -3   0   25.09    6.80
   4   3   0   25.18    7.18
   4   3   0   29.10    6.97
   4  -3   0   23.36    5.56
  -4  -3   0   18.96    6.20
  -4   3   0   31.65    6.96
   4  -3   0   35.15    7.17
  -4   3   0   15.66    5.58
  -4  -3   0   27.60    6.45
  -4  -3   0   18.30    6.48
   4  -3   0   22.11    6.68
  -4   3   0   30.54    8.09
   4   3   0   24.93    6.69
   4   3   0   15.73    3.34
  -4  -3   0   25.16    6.46
   4   3   0   25.06    6.24
   4   3   0   26.96    4.80
   4   3   0   22.83    3.16
  -4  -3   0   22.63    5.76
  -4   3   1 2580.94   64.45
   4   3   1 2602.64   64.66
  -4   3   1 2792.79   65.69
   4   3   1 2639.82   65.19
   4  -3   1 2701.13   64.95
  -4   3   1 2761.33   66.20
   4   3   1 2673.39   65.66
  -4  -3   1 2662.15   64.84
   4  -3   1 2661.25   66.73
  -4  -3   1 2539.03   64.67
  -4   3   1 2693.22   58.80
   4  -3   1 2721.47   68.70
  -4  -3   1 2620.96   57.03
  -4  -3   1 2685.10   61.34
  -4  -3   1 2697.00   56.97
   4   3   1 2564.78   53.83
   4   3   1 2601.17   68.55
   4   3   1 2635.40   51.17
   4   3   2    8.32    4.96
   4   3   2    9.78    3.89
  -4   3   2   17.06    6.28
  -4  -3   2   13.82    4.75
  -4  -3   2   11.54    5.18
  -4   3   2   13.28    5.63
   4  -3   2    5.89    4.59
   4   3   2   12.67    5.05
  -4  -3   2   12.63    5.56
   4   3   2    9.57    4.48
  -4   3   2   22.22    6.60
   4  -3   2   14.96    5.63
   4   3   2    6.87    5.86
   4  -3   2   12.83    5.73
  -4  -3   2    5.90    3.71
  -4  -3   2   13.57    5.27
  -4  -3   2   10.75    3.32
  -4   3   2    7.78    4.15
   4  -3   2    6.72    4.34
   4  -3   2   16.76    6.56
   4   3   2    5.86    7.09
   4  -3   2    9.02    2.10
  -4   3   2   13.47    5.10
  -4  -3   2   11.03    5.65
   4   3   3 1042.16   39.83
  -4   3   3 1077.71   39.82
  -4   3   3 1165.23   40.95
   4   3   3 1079.03   39.72
  -4  -3   3 1052.61   36.89
   4  -3   3 1061.89   41.33
  -4   3   3 1063.39   33.73
  -4  -3   3 1071.83   38.48
   4   3   3 1075.94   44.98
  -4  -3   3 1022.25   37.29
   4   3   3 1124.09   36.18
  -4   3   3 1067.36   37.58
   4   3   4   77.95   12.67
  -4   3   4   58.72   12.02
   4   3   4   84.44   12.36
  -4   3   4   94.27   12.94
   4  -3   4   66.25   11.99
  -4  -3   4   74.33   11.18
  -4  -3   4   79.23   11.85
   4  -3   4   75.43    6.55
  -4   3   4   77.96    9.41
   4   3   4   74.82   14.06
  -4   3   5  480.00   30.50
   4   3   5  489.76   30.84
   4   3   5  472.70   30.64
  -4   3   5  485.85   31.18
   4  -3   5  435.01   31.01
  -4  -3   5  537.94   31.11
   4   3   5  429.31   32.62
  -4   3   5  495.82   24.68
  -4  -3   5  460.50   27.17
   4  -3   5  443.02   20.07
  -4   3   6   14.89   10.32
   4   3   6   -7.50    9.01
   4  -3   6    0.17    8.04
  -4  -3   6  -12.38   11.27
  -4  -3   6   17.38   10.04
   4  -3   6    1.69   10.08
   4   3   6   -2.33    8.48
   4   3   6   -7.91   10.26
  -4   3   6   11.23    7.00
   4  -3   6    7.69    6.31
   4  -3   7  282.09   28.61
  -4   3   7  261.21   27.83
   4   3   7  240.33   26.85
  -4  -3   7  280.07   28.22
   4  -3   7  252.84   28.47
  -4  -3   7  199.19   24.79
   4   3   7  291.86   29.13
   4   3   7  224.58   28.23
   4  -3   8    0.22   12.25
  -4  -3   8    6.88   11.61
  -4   3   8    8.57   13.80
   4   3   8   20.72   13.09
  -4  -3   8   12.19   12.35
   4  -3   8    8.04   12.49
   4   3   8   -8.44   11.88
   4   3   8   40.48   15.54
  -4   3   8   -5.52   15.27
   4   3   9   79.00   23.35
  -4   4  -8   12.81   15.15
  -4  -4  -8    3.19   12.99
   4  -4  -8   11.37   13.20
   4   4  -8    9.73   12.81
   4  -4  -8  -12.80   16.49
  -4  -4  -8  -11.57   17.78
  -4   4  -7  132.98   22.63
   4  -4  -7  137.77   21.62
  -4  -4  -7  176.51   23.78
  -4   4  -7  130.27   17.47
   4   4  -7  133.71   20.91
   4  -4  -7  110.09   20.91
  -4  -4  -7  119.62   20.74
  -4   4  -6   13.19   11.49
   4  -4  -6   39.01   12.68
  -4  -4  -6   13.67   10.54
  -4  -4  -6    4.01    9.21
   4  -4  -6    4.22    9.81
   4   4  -6   26.08   10.86
  -4   4  -6   33.64   10.93
  -4  -4  -5  220.63   21.77
   4  -4  -5  184.59   19.67
  -4   4  -5  218.12   22.51
  -4  -4  -5  249.26   24.04
   4  -4  -5  208.90   21.92
   4   4  -5  213.03   21.27
  -4   4  -5  204.09   19.37
   4   4  -5  214.09   22.56
   4   4  -4   10.50    8.10
   4  -4  -4    6.70    7.04
  -4  -4  -4   12.91    7.33
  -4   4  -4    3.27    7.11
  -4  -4  -4   14.35    8.74
   4  -4  -4   13.66    8.46
   4   4  -4    6.97    6.63
  -4   4  -4   10.93    7.42
  -4  -4  -4   13.09    4.94
  -4  -4  -3  558.31   28.39
   4  -4  -3  577.69   29.03
   4  -4  -3  618.41   31.27
  -4  -4  -3  591.52   31.40
   4   4  -3  579.15   28.39
  -4   4  -3  529.96   27.88
  -4  -4  -3  571.42   31.13
  -4  -4  -3  569.01   18.47
   4   4  -3  543.80   27.90
  -4   4  -3  536.83   30.82
   4  -4  -2  154.83   14.02
  -4  -4  -2  137.12   13.32
   4  -4  -2  155.38   15.31
  -4  -4  -2  139.18   14.49
  -4   4  -2  151.42    7.40
  -4   4  -2  145.74   14.32
   4   4  -2  147.54   13.45
  -4  -4  -2  146.47   15.09
   4   4  -2  133.12   10.93
  -4   4  -2  169.97   16.18
   4   4  -2  154.65   12.74
   4  -4  -1  895.28   33.60
   4  -4  -1  856.62   34.91
  -4   4  -1  840.51   34.62
   4   4  -1  835.32   34.72
  -4  -4  -1  825.21   32.97
  -4  -4  -1  881.00   35.39
  -4  -4  -1  939.39   36.65
   4  -4  -1  913.91   34.40
   4  -4  -1  916.74   36.11
  -4   4  -1  889.60   35.63
  -4  -4  -1  854.61   33.77
   4   4  -1  893.54   35.71
  -4   4  -1  806.50   34.51
  -4  -4  -1  855.97   35.49
   4   4  -1  835.95   32.02
   4   4  -1  857.53   27.38
  -4  -4  -1  867.29   35.35
   4   4  -1  863.33   29.75
   4   4  -1  899.85   33.08
  -4   4  -1  772.52   33.85
   4   4  -1  844.61   25.96
   4   4   0  639.78   30.25
  -4   4   0  711.46   31.65
   4  -4   0  702.46   31.46
  -4  -4   0  660.41   30.80
   4  -4   0  736.63   31.13
  -4   4   0  760.49   32.74
   4  -4   0  698.31   31.29
  -4  -4   0  626.90   29.68
   4   4   0  632.90   30.34
  -4  -4   0  648.19   30.51
   4  -4   0  663.03   31.44
   4   4   0  657.95   23.53
  -4  -4   0  636.64   28.67
  -4   4   0  766.75   33.24
   4  -4   0  703.54   20.56
   4   4   0  715.49   18.10
   4   4   0  666.90   25.06
   4   4   0  682.93   28.01
  -4  -4   0  714.35   28.60
   4   4   0  653.84   18.97
   4   4   1  768.19   31.54
  -4   4   1  674.88   30.07
  -4  -4   1  718.46   31.91
   4   4   1  732.51   31.63
   4   4   1  726.00   31.48
   4  -4   1  706.68   30.69
  -4  -4   1  697.27   30.51
   4  -4   1  701.04   31.61
  -4   4   1  725.71   31.38
  -4   4   1  701.79   31.10
  -4   4   1  718.88   24.79
  -4  -4   1  676.53   28.47
   4  -4   1  760.21   32.76
   4  -4   1  710.60   31.34
  -4  -4   1  731.08   25.52
  -4  -4   1  727.79   23.29
   4   4   1  732.18   33.05
   4   4   1  737.72   22.77
  -4  -4   1  754.31   27.06
   4   4   2  159.09   15.15
  -4   4   2  178.57   15.23
  -4   4   2  165.50   14.84
  -4  -4   2  171.43   15.46
   4  -4   2  172.85   15.49
   4   4   2  143.96   14.35
  -4  -4   2  122.43    9.96
  -4  -4   2  117.78   12.08
  -4  -4   2  159.63   12.32
   4  -4   2  162.29   15.61
   4  -4   2  167.29   14.39
  -4   4   2  168.47   13.04
   4  -4   2  154.93    7.75
   4   4   2  146.23    6.10
   4   4   2  145.01   16.35
  -4  -4   2  170.85   13.89
   4   4   2  143.64    9.70
  -4  -4   2  131.36   11.24
  -4  -4   2  139.62   10.50
  -4   4   2  151.87   11.98
  -4   4   3  623.27   30.83
   4   4   3  573.01   29.86
  -4   4   3  630.16   31.30
   4   4   3  645.28   31.31
  -4  -4   3  563.49   19.87
  -4  -4   3  598.81   27.70
   4  -4   3  606.91   31.73
  -4  -4   3  614.62   23.30
  -4  -4   3  592.21   27.86
   4   4   3  592.31   34.10
   4  -4   3  557.90   17.87
   4   4   3  590.81   24.83
  -4   4   3  617.95   27.19
   4   4   4   20.86    8.59
  -4   4   4   16.53    8.84
   4   4   4   11.27    7.87
  -4   4   4   14.34    7.56
  -4  -4   4    6.88    7.27
   4  -4   4   10.38    8.26
  -4  -4   4   -1.74    6.29
  -4   4   4    8.79    4.41
   4   4   4    0.91    8.85
  -4   4   5  255.09   23.98
   4   4   5  214.34   21.72
   4   4   5  254.24   23.32
  -4   4   5  230.59   22.10
  -4  -4   5  224.88   20.93
   4  -4   5  233.08   23.40
   4  -4   5  188.28    8.17
  -4  -4   5  230.16   20.24
   4   4   5  201.16   23.95
  -4   4   5  248.21   16.99
  -4   4   6   14.22   11.34
   4   4   6    5.75    9.66
  -4   4   6   19.49   12.35
  -4  -4   6   -1.57   10.03
   4  -4   6   16.22   10.84
   4   4   6   11.13   11.17
  -4  -4   6    5.53   10.78
   4  -4   6   28.16   12.87
  -4   4   6   17.28    6.82
   4   4   6   17.73   12.85
  -4  -4   7  107.83   20.51
   4  -4   7  138.59   21.17
  -4   4   7  137.37   20.92
   4   4   7  116.88   20.02
   4  -4   7  138.82   22.92
  -4  -4   7  137.30   21.41
   4   4   7  126.56   22.08
   4   4   7   98.42   21.06
  -4  -4   8  -13.36   12.91
   4  -4   8   -4.65   12.36
   4   4   8   10.98   14.09
  -4   4   8  -15.68   13.69
  -4  -4   8   13.18   11.33
   4  -4   8  -17.70   15.32
   4   4   8  -33.68   18.10
   4   4   8   12.79   14.71
   4   5  -8  -30.93   14.84
   4  -5  -7    6.09   10.49
  -4   5  -7   16.03   13.50
  -4  -5  -7   15.26   13.97
  -4   5  -7    7.94    9.45
   4   5  -7   16.03   10.64
   4  -5  -7   13.68   11.56
  -4  -5  -7    6.90   13.73
  -4   5  -6    9.80   12.02
   4   5  -6    6.64   10.33
   4  -5  -6   -7.56    9.83
  -4  -5  -6    1.17    9.25
  -4   5  -6    6.21    8.20
  -4   5  -6   16.74    9.51
   4   5  -6    0.26    9.74
   4  -5  -6    4.26   10.58
  -4  -5  -6    5.42   11.93
  -4   5  -5   23.93   13.19
  -4  -5  -5   26.35   10.47
   4   5  -5   14.53   10.35
   4  -5  -5   31.99   11.78
   4  -5  -5    8.71    9.43
  -4  -5  -5   26.83   12.49
   4   5  -5   12.30    9.14
  -4   5  -5   30.60    9.83
  -4   5  -5   18.65    7.76
   4   5  -4   21.52    9.65
  -4  -5  -4    2.06    8.17
  -4   5  -4    0.36    8.84
   4  -5  -4    9.65    8.36
   4  -5  -4   10.79    9.03
  -4  -5  -4    4.23    9.20
  -4   5  -4    6.23    4.73
  -4   5  -4   20.92    9.23
   4   5  -4    8.82    7.37
  -4  -5  -4    7.04    3.49
  -4   5  -3   37.72   10.77
   4   5  -3   34.82    9.12
  -4  -5  -3   22.37    8.37
   4  -5  -3   27.09    8.35
  -4   5  -3   35.10    5.59
  -4   5  -3   37.13   10.37
  -4  -5  -3   17.19    7.90
   4   5  -3   46.22   10.11
  -4  -5  -3   29.94    9.92
   4  -5  -3   42.14   10.98
   4  -5  -2   36.48    9.79
  -4  -5  -2   30.68    8.63
  -4   5  -2    7.29    6.58
   4   5  -2   27.88    7.17
  -4   5  -2   24.69    8.54
   4  -5  -2   20.39    8.13
   4   5  -2   29.20   10.12
  -4  -5  -2   40.14   10.28
  -4   5  -2   16.36    2.53
   4   5  -2   30.20    7.62
   4   5  -2   37.47    7.28
  -4  -5  -2   32.28    9.52
   4   5  -1   88.43    7.99
  -4  -5  -1   84.00   12.41
   4  -5  -1   81.13   11.44
  -4   5  -1  107.29   14.40
  -4  -5  -1   64.47   12.05
   4   5  -1   83.60   12.68
   4  -5  -1   88.95   12.91
   4   5  -1   85.49    9.01
  -4  -5  -1   82.69   12.02
   4   5  -1   92.36   11.15
  -4  -5  -1   84.72   11.94
   4   5  -1   87.40    9.74
  -4   5  -1   93.03   12.38
   4   5   0  434.52   26.70
  -4   5   0  423.41   26.17
  -4  -5   0  434.82   26.90
   4  -5   0  493.10   28.37
  -4  -5   0  429.35   24.35
   4  -5   0  411.37   17.25
   4   5   0  411.97   20.24
   4  -5   0  420.21   14.96
   4   5   0  425.96   15.14
   4   5   0  412.90   23.37
   4   5   1   88.24   13.48
  -4   5   1   71.21   11.43
   4  -5   1   74.04   13.03
  -4  -5   1   63.56   11.36
   4   5   1   88.54   12.54
  -4   5   1   69.05   11.70
   4  -5   1   86.31    7.39
   4  -5   1   94.97   13.52
  -4  -5   1   72.31    9.81
  -4  -5   1   57.61    8.47
  -4   5   1   85.01    9.14
   4   5   1   80.52    7.95
   4   5   1   86.74   12.58
  -4  -5   1   76.32    9.18
  -4  -5   1   73.93    8.10
  -4   5   2    9.11    7.76
   4   5   2   13.20    7.52
  -4  -5   2   21.15    5.90
   4   5   2   24.70    5.23
   4  -5   2   13.40    7.44
   4   5   2   27.93    8.76
  -4   5   2   35.83   10.12
  -4  -5   2   25.85    8.96
  -4  -5   2   27.10    6.93
  -4   5   2   21.11    6.52
  -4  -5   2   15.78    6.10
   4  -5   2   17.97    9.33
  -4  -5   2   15.14    5.38
  -4  -5   2   35.38    6.67
  -4   5   2   26.53    6.78
   4   5   2   10.89    8.34
   4   5   2   18.94    3.78
   4   5   3   53.70    8.00
   4   5   3   25.77    9.53
  -4   5   3   23.74    8.02
  -4  -5   3   22.22    8.69
   4  -5   3   57.04   12.67
  -4   5   3   44.00   10.07
   4   5   3   28.40    9.73
  -4  -5   3   47.19    7.04
  -4  -5   3   31.97    8.60
   4  -5   3   41.44   11.98
   4  -5   3   47.30    5.51
   4   5   3   39.73   12.58
  -4  -5   3   40.29    6.59
  -4   5   3   46.92    8.23
  -4  -5   3   29.93    7.88
  -4   5   4   17.08    9.46
   4   5   4   -0.06    7.12
  -4   5   4   11.59    9.27
   4   5   4   21.12    9.91
   4  -5   4    7.06    8.24
  -4  -5   4   -1.31    6.81
  -4  -5   4    5.32    4.35
  -4   5   4    0.07    4.76
  -4  -5   4    3.65    6.76
  -4   5   5   15.85   10.26
   4   5   5   18.00    9.51
  -4   5   5  -12.11    9.64
   4   5   5   22.61   11.45
   4  -5   5   22.75   12.48
  -4  -5   5   12.55   10.26
  -4  -5   5   23.34    9.82
   4   5   5   29.29   13.36
  -4   5   5   16.77    6.51
  -4   5   6   -2.21    8.44
   4   5   6    7.21    9.64
   4   5   6   14.38   10.64
  -4   5   6   19.77   12.05
   4  -5   6   14.02   11.75
  -4  -5   6    9.00    9.73
   4   5   6    8.24   11.35
   4  -5   7   19.08   12.20
  -4   5   7    8.48   11.97
  -4  -5   7   10.87   12.70
   4   5   7   36.42   14.06
  -4  -5   7  -19.99   13.88
   4  -5   7  -12.25   13.46
   4   5   7   -6.05   12.96
   4   5   7   20.00   12.14
  -4  -5   8  -29.22   17.39
   4   5   8   -2.60   15.09
   4   5   8    1.85   13.69
  -4   6  -7   82.22   20.52
   4  -6  -7   62.18   16.46
  -4  -6  -7  105.87   21.44
   4   6  -7  108.99   19.80
   4  -6  -7   65.33   17.84
  -4  -6  -7  140.74   24.60
  -4   6  -6   43.10   15.05
   4   6  -6   36.31   13.61
   4  -6  -6   42.64   14.28
  -4  -6  -6   42.82   13.61
   4   6  -6   44.34   13.59
  -4   6  -6   41.95   11.35
   4  -6  -6   52.49   19.47
  -4  -6  -6   47.09   16.57
  -4  -6  -5  173.43   21.67
   4   6  -5  160.61   20.60
  -4   6  -5  124.01   19.63
   4  -6  -5  167.09   20.62
  -4   6  -5  147.46   14.58
  -4   6  -5  157.58   18.74
   4   6  -5  185.72   20.51
  -4  -6  -5  160.54   22.16
   4  -6  -5  183.50   23.83
   4   6  -4   24.07   10.64
   4  -6  -4   29.03   10.60
  -4   6  -4   43.13   13.15
  -4  -6  -4   17.03    9.90
  -4  -6  -4   21.82   11.50
   4  -6  -4   25.38   11.22
  -4   6  -4   34.11    7.08
   4   6  -4   29.82    9.43
  -4   6  -4   31.75   10.04
  -4  -6  -3 1027.39   45.92
   4  -6  -3 1073.97   46.59
  -4   6  -3 1088.08   49.88
   4   6  -3 1116.00   50.53
  -4  -6  -3 1167.10   51.85
   4  -6  -3 1041.03   49.75
   4   6  -3 1039.82   41.89
  -4   6  -3  968.39   28.09
  -4  -6  -3 1003.73   48.17
   4   6  -3 1057.11   41.85
  -4   6  -3  970.82   45.83
   4  -6  -2   99.57   14.59
  -4  -6  -2   76.48   13.00
  -4   6  -2  115.73   15.37
   4   6  -2   95.04   10.87
   4   6  -2   97.22   16.30
  -4   6  -2  119.90   15.83
  -4  -6  -2  111.48   16.46
   4  -6  -2  142.39   17.86
   4   6  -2  103.81   12.11
  -4  -6  -2   92.70   14.63
   4   6  -1  940.98   44.67
  -4   6  -1 1029.45   46.03
   4  -6  -1  963.86   43.06
  -4  -6  -1  983.19   43.72
  -4  -6  -1 1026.20   47.00
   4  -6  -1  975.96   45.98
  -4  -6  -1 1059.25   44.10
   4   6  -1 1028.28   39.85
   4   6  -1  953.64   35.80
   4  -6  -1  981.96   35.00
   4   6  -1 1013.12   32.28
  -4   6  -1  979.81   42.61
   4   6  -1 1034.19   37.81
   4   6   0   32.13    9.73
  -4   6   0   54.53   12.20
   4   6   0   27.53    4.96
  -4  -6   0   46.28   12.20
   4  -6   0   34.71   10.50
   4  -6   0   37.94    6.36
   4   6   0   27.55    7.44
  -4  -6   0   22.86    7.81
  -4  -6   0   25.13    8.56
   4  -6   0   33.53    4.66
   4   6   0   29.04    8.25
  -4   6   0   39.77    9.77
  -4   6   1  920.92   42.56
   4   6   1  905.65   42.45
   4  -6   1  969.07   44.29
  -4   6   1  989.14   44.74
  -4  -6   1  931.51   43.47
   4   6   1  959.08   44.41
  -4  -6   1  944.23   38.38
   4  -6   1 1001.53   31.21
   4  -6   1  958.62   44.92
   4   6   1  977.57   38.32
   4   6   1 1039.38   29.08
   4   6   1 1094.65   45.40
  -4   6   2  116.85   15.69
   4   6   2  123.61   16.49
   4  -6   2  118.98   15.91
  -4  -6   2   93.01   14.16
   4   6   2  117.96   17.49
  -4   6   2  121.90   16.96
  -4  -6   2   96.78   12.31
  -4  -6   2   82.15   11.75
   4  -6   2   81.31   13.99
   4   6   2   92.05    8.11
  -4   6   2  113.84   11.13
  -4  -6   2   94.29   10.13
  -4  -6   2  104.73   11.57
   4   6   2  132.08   17.68
   4   6   3 1115.27   49.50
  -4   6   3 1085.76   48.61
  -4  -6   3 1118.28   49.10
   4  -6   3 1113.10   49.16
  -4   6   3 1215.63   51.54
   4   6   3 1132.59   49.97
  -4  -6   3 1022.89   37.56
   4  -6   3 1109.08   49.40
  -4  -6   3 1104.13   43.67
   4   6   3 1023.96   35.58
  -4  -6   3 1051.41   34.01
   4   6   3 1031.11   52.55
   4  -6   3  986.74   30.66
  -4   6   3  994.35   37.47
  -4  -6   3 1070.84   43.28
  -4   6   4   10.48    9.61
   4   6   4   12.51    9.86
  -4   6   4   18.05    9.61
   4   6   4    1.94    8.80
  -4  -6   4   20.95    9.14
   4  -6   4   30.19   12.66
   4   6   4    3.08   10.45
   4  -6   4   20.83    5.09
  -4  -6   4    4.29    7.08
   4   6   5  209.56   24.29
  -4   6   5  232.33   24.93
   4   6   5  198.72   23.82
  -4   6   5  220.89   24.40
  -4  -6   5  186.25   21.17
   4  -6   5  175.51   22.48
   4   6   5  209.04   26.44
  -4  -6   5  204.04   20.06
  -4   6   5  181.10   14.66
  -4   6   6   24.82   14.61
   4   6   6   45.44   14.31
   4   6   6   34.52   14.70
  -4   6   6   58.24   16.81
   4  -6   6   58.07   16.36
  -4  -6   6   30.72   13.71
  -4  -6   6   32.25   11.43
   4   6   6   34.66   16.09
   4   6   7   96.83   19.64
  -4   6   7  101.66   19.48
   4   6   7   93.87   20.37
  -4   6   7   61.57   18.10
  -4  -6   7   79.67   18.72
   4  -6   7   76.15   19.34
   4   6   7   66.72   21.02
  -4  -6   8    1.82   12.25
  -4   7  -7   51.54   16.88
   4  -7  -7   67.76   18.72
  -4  -7  -7  116.47   22.35
  -4  -7  -7   87.53   23.72
  -4   7  -6   17.63   11.26
   4   7  -6    9.56   10.60
  -4  -7  -6   21.55   12.57
   4  -7  -6   33.36   13.97
   4  -7  -6   61.37   16.96
  -4  -7  -6   19.26   13.04
   4   7  -6   23.93   11.80
   4  -7  -5  336.29   31.61
  -4  -7  -5  344.78   30.90
  -4  -7  -5  312.93   32.56
   4  -7  -5  388.78   35.43
   4   7  -5  358.87   28.72
  -4   7  -5  339.31   31.78
   4   7  -5  356.16   30.16
   4   7  -4   79.50   14.78
  -4   7  -4   50.69   14.04
   4  -7  -4   70.86   16.03
  -4  -7  -4   73.30   14.97
  -4  -7  -4   67.99   18.22
   4  -7  -4   71.94   16.87
  -4   7  -4   63.21   16.07
   4   7  -4   77.43   16.81
   4   7  -4   66.87   12.54
  -4   7  -3  716.95   43.74
  -4  -7  -3  707.12   40.13
   4  -7  -3  671.21   39.40
   4   7  -3  724.35   43.25
   4  -7  -3  710.25   43.50
  -4  -7  -3  740.26   44.62
  -4  -7  -3  640.99   39.19
   4   7  -3  654.62   33.62
  -4   7  -3  638.98   38.32
   4   7  -3  696.26   34.26
   4   7  -2   15.36    7.38
  -4   7  -2   -2.27    7.62
  -4  -7  -2   13.04   10.92
   4  -7  -2   23.02    9.86
  -4  -7  -2    9.44    8.86
   4  -7  -2   15.29   10.52
   4   7  -2   10.98   11.69
  -4   7  -2   27.75   12.46
   4   7  -2    2.38    6.51
  -4  -7  -2    6.20    7.72
  -4   7  -2   13.01    3.41
   4   7  -1  553.75   36.01
   4  -7  -1  540.35   33.29
  -4   7  -1  512.02   34.72
  -4  -7  -1  520.27   33.34
  -4  -7  -1  578.52   37.36
   4  -7  -1  558.15   36.26
  -4  -7  -1  589.98   33.77
   4  -7  -1  556.71   27.04
   4   7  -1  535.50   23.66
  -4   7  -1  634.04   34.07
  -4   7  -1  554.61   24.53
   4   7  -1  509.96   27.72
   4   7   0    9.16    4.44
  -4   7   0   12.30   10.25
   4   7   0   10.92    9.62
   4  -7   0   24.51   10.92
  -4  -7   0   31.56   12.47
   4  -7   0   11.60    3.88
   4  -7   0   12.35    5.88
  -4  -7   0   22.40    8.84
  -4   7   0   21.51    8.64
   4   7   0    9.80    7.38
   4   7   1  535.93   35.00
  -4   7   1  572.45   35.83
  -4   7   1  518.95   34.48
   4   7   1  586.87   36.36
  -4  -7   1  509.14   34.68
   4  -7   1  537.37   35.32
   4  -7   1  565.32   23.80
   4   7   1  529.92   32.94
   4   7   1  600.64   22.03
  -4   7   2   -7.24   11.00
   4   7   2   -4.85    8.82
   4   7   2    1.96    8.14
   4  -7   2   18.33    9.98
  -4  -7   2   -1.09    8.61
  -4   7   2   10.74   10.00
  -4  -7   2   -6.26    7.07
   4  -7   2   10.60   10.54
   4   7   2    4.20    4.19
   4   7   2    4.44    9.56
  -4   7   2   -0.23    4.78
  -4   7   3  873.07   46.01
   4   7   3  767.29   44.32
  -4  -7   3  827.73   45.01
  -4   7   3  882.69   46.67
   4   7   3  909.07   47.38
   4  -7   3  764.00   43.85
  -4  -7   3  830.83   40.04
   4  -7   3  854.96   45.94
  -4  -7   3  729.29   37.64
   4   7   3  837.89   48.24
   4  -7   3  739.53   27.82
  -4   7   3  716.53   31.27
  -4   7   4   89.32   16.66
   4   7   4   88.46   17.21
  -4   7   4   47.22   13.00
   4   7   4   83.79   16.99
  -4  -7   4   61.73   13.08
   4  -7   4   88.68   18.53
  -4  -7   4   85.45   14.55
   4   7   4   81.54   18.34
   4   7   5  329.67   31.34
  -4   7   5  297.53   29.39
  -4   7   5  389.89   33.32
   4   7   5  328.57   31.31
   4  -7   5  381.68   33.58
  -4  -7   5  269.35   26.76
  -4  -7   5  284.83   24.78
   4   7   5  376.30   36.42
  -4   7   6   34.37   13.87
   4   7   6    9.16   12.70
  -4   7   6   23.71   14.58
   4   7   6   30.90   13.78
  -4  -7   6   54.83   15.97
   4  -7   6   40.71   16.58
   4   7   6   26.27   17.05
   4   7   7   46.30   16.52
  -4   7   7   52.54   18.43
  -4   7   7   80.75   19.83
   4   7   7   71.16   19.32
  -4  -7   7   85.55   19.71
   4  -7   7   70.34   19.81
   4   7   7   75.52   22.84
   4   8  -6   -8.30   11.79
   4  -8  -6  -12.64   11.63
  -4   8  -6   15.32   14.07
  -4  -8  -6    8.70   13.66
   4  -8  -6   15.77   16.24
   4   8  -6   11.35   13.86
  -4  -8  -6   -4.28   15.15
  -4   8  -6   -2.25   13.35
   4  -8  -5    6.73   12.26
  -4  -8  -5   -0.57   11.74
  -4   8  -5    6.29   13.67
   4   8  -5    8.85   11.03
  -4   8  -5   15.89   13.40
  -4  -8  -5   -2.92   12.56
   4  -8  -5   -7.29   13.21
   4   8  -5   -3.05   11.40
  -4  -8  -4   18.94   12.75
   4   8  -4   11.40   10.18
   4  -8  -4    6.34   12.85
  -4   8  -4   -1.92   11.80
   4   8  -4   11.30    8.09
   4   8  -4   20.32   13.31
   4  -8  -4   -9.01   11.23
  -4   8  -4  -12.53   12.30
  -4  -8  -4   13.86   13.18
  -4  -8  -3   19.08   10.59
   4   8  -3   21.82    8.93
   4  -8  -3   36.62   12.56
  -4   8  -3   17.03   11.17
  -4  -8  -3   24.57   10.91
   4   8  -3    2.30    7.03
   4  -8  -3   -3.12   12.39
  -4   8  -3   12.05    9.87
  -4  -8  -3    5.29   11.45
   4   8  -3    9.45   10.81
  -4  -8  -2   18.25   11.39
   4   8  -2   32.77    8.87
  -4   8  -2   26.30   10.54
   4  -8  -2   20.04   11.93
  -4  -8  -2   41.63   13.60
   4   8  -2   34.60   12.91
  -4   8  -2   37.68   13.66
   4  -8  -2   19.25   11.25
  -4  -8  -2   36.32   11.85
   4  -8  -1   31.47   12.91
  -4  -8  -1   26.84   11.58
   4   8  -1   36.01    7.42
  -4   8  -1   54.72   12.26
  -4   8  -1   29.98   12.40
   4   8  -1   15.17    9.37
  -4  -8  -1   21.92   11.77
   4  -8  -1   23.31   12.04
  -4  -8  -1   16.56    8.29
   4  -8  -1   32.69    7.76
   4   8  -1   24.46    8.19
  -4   8  -1   34.68    7.96
   4   8   0   60.29   15.81
  -4   8   0   44.77   14.28
   4   8   0   32.34    6.57
  -4  -8   0   29.09   12.71
   4  -8   0   33.26   13.58
  -4  -8   0   46.18   11.94
   4  -8   0   31.50    7.85
  -4   8   0   45.55   10.44
  -4   8   0   47.69   11.17
   4   8   0   50.80   12.57
  -4   8   1   27.41   11.51
   4   8   1   29.63   11.32
   4   8   1   32.58    6.36
  -4  -8   1   50.77   14.98
  -4   8   1   32.54   14.35
   4   8   1   42.53   13.27
   4  -8   1   44.26   14.36
  -4  -8   1   25.70    9.63
   4  -8   1   29.89    6.96
   4   8   1    8.88    8.67
  -4   8   2   23.21   12.28
   4   8   2   21.64   12.04
   4  -8   2   34.73   12.78
  -4   8   2   19.91   11.98
   4   8   2   25.54   11.85
  -4  -8   2   27.97   12.80
  -4  -8   2   14.15    8.32
   4  -8   2   20.46   10.83
   4  -8   2   25.25    6.33
  -4   8   2   19.95    7.30
   4   8   2    4.97   11.18
   4   8   3    8.68   11.18
  -4   8   3   12.31   10.27
   4   8   3    8.18   11.00
  -4  -8   3   19.34   11.60
   4  -8   3    5.47   10.56
  -4   8   3   26.29   12.53
  -4  -8   3    9.52    9.31
   4  -8   3   13.15   11.10
  -4  -8   3   10.51    8.53
   4   8   3   29.19   12.99
  -4   8   3   13.17    5.99
  -4   8   4    2.25   10.27
   4   8   4   -1.39   10.47
   4   8   4   -1.54   11.18
  -4   8   4    3.25   11.29
   4  -8   4  -21.07   13.03
  -4  -8   4  -15.64   11.92
  -4  -8   4    5.25    8.80
   4   8   4   20.59   13.93
  -4   8   5    0.44   11.80
   4   8   5   -0.26   11.49
  -4   8   5   33.67   14.96
   4   8   5   25.29   16.89
   4  -8   5    8.52   12.61
  -4  -8   5   -0.17    9.09
   4   8   5   10.41   13.22
  -4  -8   5    8.81    8.75
  -4   8   6   -8.78   14.62
   4   8   6   -2.17   11.76
  -4   8   6  -19.30   15.98
   4   8   6   -3.17   12.30
  -4  -8   6    6.85   11.24
   4  -8   6   -2.44   12.84
   4   8   6   11.11   16.52
  -4  -8   7   25.30   15.25
   4   9  -6   29.32   14.34
  -4   9  -6   -2.14   12.62
   4  -9  -5  106.65   24.73
  -4  -9  -5  170.41   29.55
  -4   9  -5  134.05   24.93
   4   9  -5  203.49   29.64
  -4  -9  -5  124.45   22.42
   4  -9  -5  113.01   22.20
   4   9  -5  126.75   19.49
  -4   9  -5  106.90   21.18
  -4   9  -4   54.72   17.44
   4   9  -4   33.34   15.85
  -4  -9  -4   35.61   15.29
   4  -9  -4   45.35   16.38
   4  -9  -4   16.40   12.84
  -4  -9  -4   47.33   15.85
   4   9  -4   22.61   11.06
  -4   9  -4   25.51   13.47
   4  -9  -3  286.20   29.66
  -4  -9  -3  254.47   28.39
   4  -9  -3  321.34   33.86
  -4   9  -3  341.95   34.59
  -4  -9  -3  292.88   32.48
   4   9  -3  298.46   31.84
  -4  -9  -3  304.18   29.25
  -4   9  -3  313.29   28.66
   4   9  -3  266.99   22.60
  -4  -9  -2   20.67   12.29
   4  -9  -2   12.35   11.25
   4   9  -2    7.81    6.96
  -4   9  -2   16.98   10.59
  -4   9  -2   20.09   12.72
   4   9  -2   -4.08   10.59
   4  -9  -2   16.58   13.07
  -4  -9  -2    2.69   11.82
  -4  -9  -2   19.49   10.19
   4  -9  -1  101.23   18.75
  -4  -9  -1  153.68   22.33
  -4   9  -1  139.41   18.29
  -4   9  -1  120.59   21.32
   4  -9  -1  142.78   21.80
   4   9  -1  141.18   23.65
  -4  -9  -1  148.97   22.63
  -4  -9  -1   97.12   16.93
   4  -9  -1  132.89   15.19
   4   9  -1   98.27   13.76
   4   9   0   40.33   14.56
  -4   9   0   23.67   12.18
  -4  -9   0    7.33   13.59
   4  -9   0   16.85   11.60
  -4  -9   0   20.32   10.26
   4  -9   0   11.29    6.24
  -4   9   0   12.78    9.66
   4   9   0   24.87   10.17
  -4   9   0   -2.44    7.22
   4   9   1  154.27   23.05
  -4   9   1  170.79   23.38
   4  -9   1  111.85   19.93
  -4  -9   1  175.04   23.50
  -4  -9   1  155.92   19.57
  -4   9   1  143.51   17.91
   4   9   1  192.27   22.56
   4   9   2  -15.95   12.88
   4  -9   2   24.58   12.30
  -4  -9   2   -2.28   10.13
  -4   9   2   22.07   12.35
  -4   9   2    0.49   10.17
   4   9   2   31.99   13.75
   4   9   2   39.80   14.03
   4   9   3  329.76   32.68
  -4   9   3  371.38   35.21
   4   9   3  298.39   31.78
  -4  -9   3  257.68   30.57
  -4   9   3  283.00   30.74
   4  -9   3  268.51   29.88
   4  -9   3  362.72   33.56
  -4  -9   3  326.44   28.51
   4   9   3  285.84   31.01
  -4  -9   3  265.65   24.98
  -4   9   4   27.20   13.88
   4   9   4   14.85   11.84
   4   9   4   40.02   16.64
  -4   9   4   46.35   18.73
   4  -9   4   27.36   14.79
  -4  -9   4   23.09   12.04
   4   9   4    7.52   13.80
  -4  -9   4   36.60   12.18
  -4   9   5  126.78   23.67
   4   9   5  179.97   27.15
  -4   9   5  185.16   28.15
   4   9   5  153.99   26.49
  -4  -9   5  124.10   22.41
   4  -9   5  114.80   22.87
   4   9   5  111.28   25.12
   4  -9   6   -5.08   14.99
  -4  -9   6    6.93   11.39
  -4  10  -5   97.88   21.17
  -4 -10  -4    7.81   12.43
   4 -10  -4   29.20   15.51
  -4  10  -4   17.21   13.68
   4  10  -4   31.88   16.55
  -4 -10  -4   29.33   17.83
   4 -10  -4   40.49   19.00
  -4  10  -4   16.04   13.96
  -4  10  -3  271.59   27.67
   4 -10  -3  250.68   29.51
  -4 -10  -3  272.57   30.87
  -4 -10  -3  232.69   28.11
   4 -10  -3  226.11   30.98
  -4 -10  -3  233.39   31.03
   4  10  -3  264.85   32.30
  -4  10  -3  259.09   32.60
  -4  10  -2   61.93   14.94
  -4 -10  -2   52.05   16.15
   4 -10  -2   54.28   16.23
  -4 -10  -2   22.80   15.41
   4  10  -2   43.76   16.79
   4 -10  -2   33.40   14.76
  -4  10  -2   49.56   16.80
  -4 -10  -2   51.18   14.56
  -4 -10  -1  444.23   37.14
   4 -10  -1  438.50   36.47
  -4  10  -1  469.59   39.03
   4  10  -1  458.11   39.69
  -4 -10  -1  556.37   43.67
   4 -10  -1  467.14   40.38
  -4 -10  -1  482.00   35.20
  -4  10  -1  444.13   33.22
  -4  10   0   43.81   16.68
   4  10   0   17.25   12.75
  -4  10   0   13.86    9.76
   4 -10   0   16.15   13.10
  -4 -10   0   19.96   11.68
  -4 -10   0   12.72    9.21
   4  10   0    6.83   10.15
  -4  10   1  444.22   37.64
   4  10   1  407.63   35.91
  -4 -10   1  507.31   41.53
   4 -10   1  411.13   37.97
  -4 -10   1  417.11   31.75
  -4  10   1  447.91   33.89
  -4  10   1  469.39   32.24
   4  10   1  414.55   33.98
  -4  10   2   31.15   15.06
   4  10   2   35.56   16.05
  -4 -10   2   35.32   16.71
  -4  10   2   29.59   15.06
   4  10   2   49.14   16.82
   4 -10   2   71.81   19.46
  -4 -10   2   31.80   12.39
  -4  10   2   44.50   15.29
   4  10   2   33.21   14.22
  -4  10   3  276.90   31.95
   4  10   3  281.41   33.21
   4 -10   3  250.38   33.26
  -4 -10   3  280.68   32.83
   4  10   3  264.47   32.45
  -4  10   3  285.31   34.29
   4 -10   3  292.45   33.12
   4  10   3  333.44   34.49
  -4 -10   3  273.14   27.51
  -4  10   4    4.65   12.95
   4  10   4    3.58   13.06
   4  10   4   -9.74   12.90
  -4 -10   4    3.33   13.35
  -4  10   4   15.03   14.02
   4 -10   4  -14.22   13.81
   4 -10   4   29.09   16.23
  -4 -10   4   23.71   12.38
   4  10   4   -3.49   14.57
   4 -10   5   74.94   21.64
  -4  11  -4    6.83   13.62
  -4  11  -3    8.76   11.13
  -4 -11  -3   46.82   17.08
   4 -11  -3   15.08   16.30
  -4 -11  -3   35.66   14.14
  -4  11  -3   10.82   14.03
   4  11  -3   11.32   14.99
  -4 -11  -3   -6.49   15.19
   4 -11  -3   28.26   18.85
  -4 -11  -2   20.72   12.32
   4 -11  -2   17.39   12.81
  -4 -11  -2   48.77   13.81
   4 -11  -2  -26.86   16.84
   4  11  -2   17.48   17.44
  -4  11  -2    8.63   12.55
  -4 -11  -2   52.77   17.65
   4  11  -1   18.22   15.35
  -4 -11  -1   24.99   14.26
   4 -11  -1  -11.50   14.49
  -4  11  -1   27.40   16.35
  -4 -11  -1   11.00   10.48
   4 -11  -1    7.30   12.12
  -4 -11  -1   20.86   15.82
  -4 -11   0   12.07   15.42
   4 -11   0    8.11   11.69
   4  11   0    1.78   11.50
  -4  11   0    8.02   11.63
  -4 -11   0   24.47   15.20
   4 -11   0  -18.17   15.44
  -4 -11   0   25.45   11.76
   4  11   1   29.57   14.93
  -4  11   1   38.92   17.81
   4 -11   1   67.15   20.67
  -4 -11   1    4.64   13.82
  -4 -11   1    5.93   10.11
   4  11   1   53.99   15.86
  -4 -11   2   41.32   17.84
   4 -11   2   38.66   17.23
  -4  11   2   13.90   13.09
   4  11   2   10.59   15.30
   4  11   2   28.39   14.66
  -4  11   2   30.35   13.79
  -4  11   3   65.46   21.74
  -4 -11   3   13.18   13.12
   4 -11   3   10.81   13.96
   4  11   3   -8.70   15.74
   4  11   3   55.82   18.70
  -4  11   3   26.95   15.27
  -4  11   3   34.05   15.91
   4  11   3   32.76   17.88
   4 -11   4    6.30   14.26
  -4  11   4   46.49   18.25
  -4 -12  -3   69.92   19.38
   4  12   2   14.46   14.32
  -4  12   3   53.55   18.74
   4  12   3   62.96   20.68
   5   0  -8   -2.03   13.23
  -5   0  -8    1.07   11.21
  -5   0  -7   -5.25    9.22
   5   0  -7   -3.83    9.67
  -5   0  -7  -20.47   12.32
   5   0  -6    5.55    9.78
  -5   0  -6   -3.72    8.32
  -5   0  -6    1.86    8.61
  -5   0  -5   -6.68    7.99
   5   0  -5    0.77    6.92
  -5   0  -5   -6.29    7.22
  -5   0  -5    3.47    5.12
  -5   0  -4   -3.08    5.64
  -5   0  -4    2.09    7.30
   5   0  -4   10.61    7.52
   5   0  -3    4.46    4.87
  -5   0  -3   -2.26    4.48
  -5   0  -3    2.85    6.20
  -5   0  -3    8.37    5.92
   5   0  -3   12.98    5.69
   5   0  -3    6.60    5.22
   5   0  -3    4.49    5.29
   5   0  -3   -3.31    5.06
  -5   0  -2    3.57    4.49
  -5   0  -2    0.16    3.26
   5   0  -2    5.20    3.64
  -5   0  -2    0.04    3.83
   5   0  -2    2.41    3.65
   5   0  -2   -1.56    4.57
  -5   0  -2    6.78    4.74
   5   0  -2    4.32    4.24
   5   0  -2   -0.06    3.77
   5   0  -2    3.81    4.89
  -5   0  -2   -6.98    4.56
  -5   0  -2   -2.30    4.20
  -5   0  -1   -1.44    3.91
   5   0  -1   -1.93    2.29
  -5   0  -1    1.85    2.24
   5   0  -1   -2.14    2.37
  -5   0  -1   -0.50    2.34
   5   0  -1    0.34    3.76
  -5   0  -1    2.73    2.97
  -5   0  -1    1.24    3.12
   5   0  -1   -0.62    2.29
  -5   0  -1    2.75    3.99
   5   0  -1   -1.57    3.49
   5   0  -1   -3.97    3.84
  -5   0   0    4.66    2.95
  -5   0   0    2.11    3.75
   5   0   0    3.11    3.85
  -5   0   0    0.80    2.97
  -5   0   0    1.38    2.74
  -5   0   1    0.17    2.03
   5   0   1   -3.50    2.42
  -5   0   1    1.19    2.18
   5   0   1    0.03    2.21
  -5   0   1   -3.40    2.76
   5   0   1    0.19    3.36
  -5   0   1   -2.35    3.51
   5   0   1    7.18    4.04
   5   0   1    0.04    3.56
   5   0   1   -2.38    3.59
  -5   0   1   -0.76    3.77
  -5   0   1   -0.30    3.73
  -5   0   1   -7.32    4.21
   5   0   2    0.22    3.87
  -5   0   2   -1.32    3.43
   5   0   2   -1.00    3.27
  -5   0   2   -4.92    4.08
   5   0   2   -1.85    3.51
   5   0   2   -1.05    3.98
   5   0   2   -2.58    3.59
  -5   0   2   10.11    5.00
  -5   0   2   -4.40    4.40
   5   0   2   -3.47    4.82
  -5   0   2    1.46    4.83
   5   0   3   -0.15    4.77
  -5   0   3   -0.52    4.66
  -5   0   3   -1.31    4.01
   5   0   3    0.51    3.92
  -5   0   3   -3.54    4.92
   5   0   3    9.02    5.09
   5   0   3    6.51    5.12
   5   0   3    7.45    6.24
   5   0   3    0.48    5.00
  -5   0   3   -4.87    4.91
   5   0   4   -2.99    5.74
  -5   0   4    5.82    7.13
   5   0   4    6.92    6.63
  -5   0   4    3.98    6.09
   5   0   4   -3.11    5.56
   5   0   5    2.11    7.53
  -5   0   5   -8.18    7.72
   5   0   5   -5.57    9.08
  -5   0   5   -5.04    6.61
   5   0   5    5.74    7.13
  -5   0   6   10.47    9.34
   5   0   6   11.14   10.64
   5   0   6    4.10    8.99
   5   0   6   27.73   13.09
  -5   0   6   11.42   11.67
  -5   0   7   -0.96    9.52
   5   0   7    4.75   10.47
   5   0   7    4.64   12.06
   5   0   7    4.24   10.62
  -5   0   7  -12.74   13.42
  -5   0   8    1.29   10.70
   5   0   8   15.91   14.44
   5   0   8    0.70   11.95
   5   0   8    1.65   10.62
  -5   0   8   18.38   14.43
  -5   1  -8   89.31   19.30
   5   1  -8   98.51   19.61
  -5   1  -8   66.21   17.12
   5  -1  -8  121.84   20.82
  -5  -1  -8   90.75   18.87
   5   1  -8  100.17   20.09
  -5  -1  -7   95.01   17.77
   5  -1  -7   63.92   15.98
  -5   1  -7   89.58   17.62
   5   1  -7  103.89   19.93
  -5   1  -7   91.21   18.07
   5   1  -6   77.20   14.56
  -5   1  -6   54.79   12.94
  -5  -1  -6  105.22   17.28
  -5   1  -6   58.76   13.83
   5  -1  -6   67.26   13.62
  -5  -1  -6   73.12   13.67
  -5   1  -5  403.57   26.53
   5   1  -5  437.61   27.90
  -5  -1  -5  412.55   26.55
   5  -1  -5  399.87   26.95
  -5   1  -5  411.31   27.97
  -5  -1  -5  397.39   26.44
  -5  -1  -5  376.51   18.46
  -5  -1  -4  311.97   20.59
   5  -1  -4  341.65   21.33
   5   1  -4  330.93   21.39
  -5   1  -4  315.73   21.13
  -5  -1  -4  328.21   15.02
  -5   1  -4  348.45   23.34
  -5  -1  -4  352.20   22.28
   5   1  -3  645.39   26.79
   5  -1  -3  643.77   26.53
  -5  -1  -3  651.52   26.89
   5  -1  -3  676.66   27.66
  -5  -1  -3  643.24   27.34
  -5   1  -3  618.02   26.50
  -5  -1  -3  632.41   26.84
   5  -1  -3  654.65   26.93
   5   1  -3  672.31   30.26
  -5   1  -3  614.14   28.21
  -5   1  -3  651.93   29.35
   5   1  -3  620.58   28.09
  -5  -1  -3  663.27   27.00
   5   1  -3  640.23   27.97
   5  -1  -3  649.42   28.14
   5  -1  -2  822.07   27.05
   5   1  -2  828.20   26.99
  -5   1  -2  847.39   27.14
   5  -1  -2  834.04   26.54
  -5  -1  -2  818.45   27.26
  -5  -1  -2  813.48   26.42
   5  -1  -2  837.57   26.86
  -5  -1  -2  817.59   26.65
  -5  -1  -2  773.62   29.26
   5   1  -2  833.04   30.35
  -5   1  -2  787.34   28.94
   5   1  -2  820.12   29.03
   5   1  -2  820.25   28.85
   5   1  -2  803.25   29.29
   5  -1  -2  789.32   28.38
  -5   1  -2  778.04   25.36
  -5  -1  -2  810.31   26.57
   5  -1  -2  827.18   29.20
  -5   1  -2  832.24   29.84
   5  -1  -1 2125.31   44.97
   5  -1  -1 2029.01   45.34
  -5  -1  -1 2051.22   45.59
  -5  -1  -1 2149.31   45.14
   5  -1  -1 2106.49   45.20
   5  -1  -1 2060.10   45.64
  -5  -1  -1 2099.28   45.38
   5   1  -1 2091.99   45.59
  -5   1  -1 2117.41   45.70
  -5  -1  -1 2050.98   45.88
   5   1  -1 2122.36   52.17
  -5  -1  -1 2088.21   51.74
   5  -1  -1 2100.63   49.83
  -5   1  -1 2088.89   43.34
   5  -1  -1 2023.13   48.47
  -5   1  -1 2138.33   51.30
  -5   1  -1 2053.46   49.51
  -5   1  -1 2003.51   46.17
  -5  -1  -1 2094.56   52.05
  -5   1  -1 2120.57   52.29
  -5  -1  -1 2052.57   44.51
   5   1  -1 2071.18   49.96
   5  -1  -1 2142.12   49.25
   5   1  -1 2087.48   49.48
   5  -1   0  683.24   18.21
  -5  -1   0  673.63   18.32
   5   1   0  683.88   18.38
  -5   1   0  691.29   18.15
   5   1   0  668.94   18.49
  -5  -1   0  680.72   18.37
  -5  -1   0  683.99   18.22
  -5   1   0  681.36   18.38
   5  -1   0  669.68   17.87
   5  -1   0  669.91   18.14
  -5   1   0  731.78   20.22
  -5  -1   0  702.79   25.12
   5  -1   0  734.88   21.00
  -5   1   0  716.62   23.02
   5   1   0  673.66   25.17
   5  -1   0  711.58   22.60
  -5   1   0  657.97   23.17
  -5  -1   0  682.58   20.65
  -5   1   0  728.80   19.12
   5  -1   0  751.13   19.25
  -5  -1   0  732.30   23.70
  -5  -1   0  695.81   20.01
   5  -1   1 1904.39   41.11
  -5  -1   1 1908.15   41.32
  -5   1   1 1822.37   40.68
   5   1   1 1832.09   40.61
  -5   1   1 1851.93   41.47
   5   1   1 1866.86   41.54
  -5   1   1 1834.92   40.95
   5   1   1 1833.80   40.99
   5   1   1 1825.38   47.51
   5  -1   1 1794.48   39.82
  -5  -1   1 1972.06   48.29
   5   1   1 1850.19   40.52
   5  -1   1 1851.44   45.89
   5   1   1 1891.79   48.06
   5   1   1 1790.83   41.32
  -5   1   1 1852.52   45.97
  -5   1   1 1825.85   44.51
   5  -1   1 1857.31   48.06
  -5  -1   1 1854.96   45.44
  -5  -1   1 1819.47   45.68
  -5  -1   1 1844.10   45.03
   5   1   2  702.94   24.46
  -5   1   2  698.12   23.98
  -5  -1   2  754.95   24.94
   5   1   2  676.21   23.60
  -5   1   2  712.38   24.79
   5  -1   2  708.33   24.01
  -5   1   2  711.24   24.59
   5   1   2  717.44   24.54
   5  -1   2  654.37   26.21
   5   1   2  692.09   24.64
   5  -1   2  699.64   23.15
   5   1   2  685.10   27.44
  -5  -1   2  663.16   26.20
  -5  -1   2  689.41   25.48
   5  -1   2  699.17   22.55
   5   1   2  677.07   24.64
  -5   1   2  706.30   25.27
   5   1   2  711.99   28.35
  -5  -1   2  703.88   26.61
   5  -1   2  712.41   27.85
  -5   1   2  671.04   26.08
   5   1   3  513.98   23.18
  -5  -1   3  501.26   23.35
  -5   1   3  498.71   23.11
   5  -1   3  519.90   23.50
   5  -1   3  505.59   23.65
   5   1   3  520.66   23.71
  -5  -1   3  496.40   23.71
  -5   1   3  545.63   24.47
   5  -1   3  503.56   25.76
   5   1   3  535.00   25.04
   5   1   3  506.22   25.45
   5  -1   3  485.15   22.47
  -5  -1   3  514.10   24.74
   5   1   3  490.51   25.96
  -5   1   3  511.88   25.09
   5   1   3  534.29   24.28
  -5   1   3  510.07   22.61
  -5  -1   3  530.20   25.14
  -5  -1   3  527.89   24.87
   5  -1   3  503.96   21.27
   5  -1   3  514.23   25.96
   5  -1   4  327.30   21.08
  -5   1   4  331.64   21.60
  -5  -1   4  317.69   21.13
   5   1   4  317.40   20.89
   5   1   4  299.96   21.22
  -5  -1   4  305.30   21.05
   5  -1   4  315.21   22.33
  -5   1   4  297.72   18.74
   5  -1   4  317.55   19.06
  -5  -1   4  266.60   19.49
   5   1   4  310.38   22.46
   5   1   5  418.33   27.17
  -5  -1   5  453.11   28.32
   5  -1   5  428.78   27.54
  -5   1   5  420.83   27.50
   5  -1   5  407.72   28.17
  -5  -1   5  438.29   28.17
   5   1   5  412.33   28.55
  -5   1   5  398.61   24.44
   5   1   5  384.37   27.29
   5  -1   5  420.15   24.74
  -5   1   6   34.38   11.32
   5   1   6   47.95   12.28
  -5  -1   6   40.05   11.93
   5  -1   6   41.37   12.31
   5  -1   6   31.26   11.72
  -5  -1   6   38.85   12.43
   5  -1   6   43.16   10.97
   5   1   6   32.47   11.17
   5   1   6   35.96   10.75
   5  -1   7   93.37   18.16
   5   1   7  113.68   18.48
  -5  -1   7  137.50   20.22
  -5   1   7   84.22   18.92
   5  -1   7  118.78   20.55
   5  -1   7  119.68   17.64
   5   1   7   91.75   16.96
  -5   1   7  152.57   22.96
  -5  -1   7   87.73   17.93
   5   1   7  151.56   21.22
  -5  -1   8   87.00   19.14
  -5   1   8  101.86   20.41
   5   1   8   78.31   18.07
   5  -1   8   83.98   18.00
   5  -1   8   89.08   20.20
  -5  -1   8  111.67   20.68
   5   1   8   88.56   20.01
  -5   1   8   89.37   18.71
   5   1   8   85.67   19.65
  -5   2  -8   76.13   19.71
   5   2  -8   35.37   13.34
  -5   2  -8   31.44   14.08
   5  -2  -8   65.92   16.97
  -5  -2  -8   59.15   16.07
   5   2  -8   29.89   13.38
  -5   2  -8   56.33   14.60
   5  -2  -7  135.95   19.99
  -5  -2  -7  142.19   20.62
  -5   2  -7   90.50   18.07
   5   2  -7  108.66   18.31
  -5   2  -7  102.49   18.11
   5   2  -7  126.54   20.69
  -5   2  -7  110.54   16.95
   5  -2  -6  258.85   23.78
  -5  -2  -6  274.34   24.65
  -5   2  -6  275.78   25.00
   5   2  -6  260.79   24.53
   5   2  -6  268.82   14.87
  -5   2  -6  316.70   24.69
   5   2  -6  286.80   26.54
  -5   2  -6  321.26   28.19
  -5   2  -5  138.98   17.44
   5   2  -5  153.33   17.23
  -5   2  -5  146.41   17.16
   5  -2  -5  174.64   18.16
  -5  -2  -5  154.96   17.59
   5   2  -5  148.31   17.54
   5   2  -5  144.16    9.43
  -5   2  -5  142.28   15.99
  -5  -2  -5  127.84    8.86
  -5   2  -5  131.96   11.86
   5   2  -4  314.98   21.27
  -5   2  -4  310.46   21.36
   5  -2  -4  325.56   21.86
  -5  -2  -4  295.64   20.56
   5   2  -4  295.92   11.12
   5   2  -4  285.18   21.86
  -5   2  -4  331.45   21.43
  -5  -2  -4  291.22   11.24
  -5  -2  -4  301.77   19.55
  -5   2  -4  313.90   23.25
  -5   2  -4  294.86   15.12
  -5  -2  -3  198.64   15.21
   5   2  -3  206.82   15.31
   5  -2  -3  233.82   15.87
  -5   2  -3  193.43   14.95
  -5  -2  -3  230.96   16.72
   5  -2  -3  197.56   15.43
   5  -2  -3  219.19   15.48
  -5  -2  -3  197.64   14.84
   5   2  -3  216.36   16.27
  -5   2  -3  217.89   16.07
  -5   2  -3  199.41   15.42
   5   2  -3  187.65   15.74
  -5  -2  -3  208.98   17.24
  -5   2  -3  182.48    9.34
  -5   2  -3  213.23   17.79
  -5  -2  -3  202.86    6.84
  -5  -2  -3  202.25   14.14
   5   2  -3  208.39   15.53
   5  -2  -3  217.67   15.78
  -5  -2  -2  591.34   24.13
   5  -2  -2  652.37   25.12
   5  -2  -2  613.84   23.61
  -5  -2  -2  610.21   23.74
   5  -2  -2  601.42   23.64
  -5  -2  -2  635.78   24.38
   5  -2  -2  664.84   25.51
   5   2  -2  610.76   24.41
  -5   2  -2  636.13   25.02
  -5  -2  -2  618.09   24.89
  -5   2  -2  610.83   26.26
   5   2  -2  606.25   26.51
  -5  -2  -2  640.68   27.57
  -5   2  -2  640.41   26.54
  -5   2  -2  656.33   27.62
   5  -2  -2  665.48   25.20
   5   2  -2  607.64   25.51
   5   2  -2  626.21   26.33
  -5  -2  -2  631.75   21.14
  -5   2  -2  587.35   18.76
   5  -2  -1 2616.28   57.85
  -5  -2  -1 2626.70   57.99
  -5  -2  -1 2496.06   59.09
   5  -2  -1 2592.70   59.56
   5  -2  -1 2616.05   60.26
   5  -2  -1 2676.02   58.59
  -5  -2  -1 2553.62   59.91
  -5   2  -1 2633.73   59.74
  -5  -2  -1 2551.44   58.19
   5   2  -1 2708.68   60.18
   5   2  -1 2645.19   64.09
  -5  -2  -1 2537.89   65.13
   5  -2  -1 2715.26   64.53
  -5   2  -1 2568.79   53.08
  -5   2  -1 2685.30   64.11
  -5   2  -1 2604.32   63.44
   5   2  -1 2672.31   61.62
  -5  -2  -1 2646.98   52.26
  -5  -2  -1 2642.86   51.20
  -5  -2  -1 2687.28   66.38
   5   2  -1 2607.40   59.53
  -5   2  -1 2513.87   64.94
  -5  -2   0  388.66   16.91
  -5   2   0  391.42   17.02
   5   2   0  367.80   16.68
   5  -2   0  392.51   17.20
   5  -2   0  378.05   17.05
  -5   2   0  366.48   16.74
   5   2   0  397.36   17.50
   5  -2   0  398.31   16.50
  -5  -2   0  386.37   16.91
  -5   2   0  379.94   16.46
   5   2   0  364.70   16.33
  -5  -2   0  379.65   16.40
   5   2   0  411.58   20.48
  -5   2   0  427.30   19.77
   5  -2   0  427.53   19.19
  -5  -2   0  394.51   19.80
  -5   2   0  389.01   19.66
   5  -2   0  436.51   13.70
   5   2   0  433.82   14.06
  -5  -2   0  432.63   18.73
  -5  -2   0  414.64   13.72
   5   2   0  443.66   19.20
   5   2   0  436.00   15.98
   5  -2   0  422.35   13.87
  -5  -2   0  412.07   15.61
   5   2   1 2922.10   65.60
  -5   2   1 2946.46   65.48
  -5   2   1 2991.39   64.95
   5   2   1 2964.66   64.99
  -5   2   1 3012.45   65.36
   5  -2   1 2935.93   65.10
   5   2   1 2937.71   66.13
   5   2   1 2909.51   65.16
  -5  -2   1 2955.97   65.27
  -5   2   1 3061.93   66.44
   5  -2   1 2970.48   69.43
   5  -2   1 2979.28   70.50
  -5  -2   1 3011.37   70.75
  -5  -2   1 3057.18   59.34
  -5   2   1 3003.41   67.91
   5   2   1 3085.97   72.42
  -5  -2   1 2966.86   68.04
  -5  -2   1 3096.02   67.67
  -5  -2   1 3013.10   62.03
   5   2   1 2908.10   58.07
  -5   2   2  656.53   24.81
   5   2   2  597.62   23.54
   5  -2   2  645.24   24.18
  -5   2   2  623.22   23.71
   5   2   2  640.47   24.56
  -5  -2   2  576.53   23.41
  -5   2   2  608.19   23.93
   5   2   2  626.88   24.44
   5   2   2  629.99   27.68
   5  -2   2  591.67   26.15
  -5  -2   2  618.93   26.38
  -5  -2   2  600.15   21.84
   5   2   2  652.82   21.82
  -5  -2   2  557.14   25.21
  -5  -2   2  593.37   25.00
  -5  -2   2  606.13   23.39
   5   2   2  597.18   28.87
   5  -2   2  646.72   27.83
  -5   2   2  626.73   25.53
  -5   2   3  188.71   14.51
   5   2   3  199.21   14.63
  -5  -2   3  176.22   14.09
  -5   2   3  176.05   14.36
   5  -2   3  180.49   14.42
   5   2   3  180.61   14.87
  -5   2   3  186.09   14.87
   5   2   3  192.40   14.71
   5   2   3  174.05   14.36
   5  -2   3  162.83   15.10
  -5  -2   3  181.88   14.22
   5   2   3  202.65   14.01
   5   2   3  162.96   16.54
  -5  -2   3  171.05   14.11
  -5   2   3  170.77   12.41
   5  -2   3  160.90    9.82
  -5  -2   3  160.58   13.82
  -5   2   3  160.80   13.76
   5   2   4  343.83   22.49
  -5   2   4  320.53   21.94
   5  -2   4  322.64   21.95
   5   2   4  327.82   21.93
  -5  -2   4  278.81   20.76
  -5   2   4  336.28   22.06
  -5  -2   4  342.56   21.59
   5   2   4  288.23   21.34
   5  -2   4  311.96   22.76
   5  -2   4  321.56   16.90
  -5   2   4  314.21   18.99
   5   2   4  287.26   23.21
  -5  -2   4  309.27   21.06
   5  -2   5  170.45   17.42
  -5  -2   5  175.07   18.86
   5   2   5  190.52   18.88
  -5   2   5  155.60   17.78
   5  -2   5  152.55   18.32
  -5  -2   5  174.01   18.22
  -5   2   5  160.74   15.18
   5   2   5  176.03   18.91
   5   2   5  154.37   19.26
   5  -2   5  187.24   14.86
   5  -2   6  284.24   25.46
  -5  -2   6  271.94   25.09
  -5   2   6  253.68   24.21
   5   2   6  269.71   24.75
   5   2   6  312.29   27.00
   5  -2   6  264.55   25.70
  -5  -2   6  283.95   25.79
   5   2   6  259.00   25.55
   5  -2   6  293.30   21.12
  -5   2   6  289.96   21.38
  -5  -2   7   95.73   18.54
  -5   2   7   73.50   16.10
   5   2   7   79.58   16.13
   5  -2   7   71.36   15.78
   5  -2   7  104.30   19.33
   5   2   7  121.89   20.62
   5  -2   7   87.94   14.18
   5   2   7   99.02   18.88
  -5  -2   7  110.95   19.47
  -5  -2   8   42.80   14.91
   5  -2   8   41.74   15.64
   5   2   8   64.55   18.55
  -5   2   8   68.98   17.31
   5  -2   8   57.05   18.68
  -5   2   8   56.74   16.99
  -5  -2   8   75.49   18.48
   5   2   8   74.88   18.86
   5   2   8   52.28   19.15
   5   2   9   41.15   17.83
  -5   3  -8   30.64   16.21
   5  -3  -8   18.33   12.47
  -5  -3  -8  -17.15   14.92
   5   3  -8   10.57   12.93
   5  -3  -8    3.94   14.05
  -5  -3  -8    6.42   12.53
  -5   3  -7   59.98   18.48
   5  -3  -7   34.55   12.08
  -5  -3  -7   54.58   14.28
   5   3  -7   17.94   12.05
  -5   3  -7   47.40   12.48
   5  -3  -7   42.01   13.50
  -5  -3  -7   45.05   15.74
  -5   3  -6   72.07   16.49
   5  -3  -6  106.83   16.69
  -5  -3  -6   87.73   15.42
   5  -3  -6  115.30   19.14
  -5  -3  -6   97.41   17.93
   5   3  -6   84.28   15.78
  -5   3  -6   89.41   13.91
  -5   3  -5   28.88   10.33
   5  -3  -5   29.89    9.89
  -5  -3  -5   19.62    9.20
   5  -3  -5   32.93   10.95
  -5  -3  -5   11.43    9.04
   5   3  -5   35.37   11.39
   5   3  -5   22.45    4.44
  -5   3  -5   25.79    8.95
  -5   3  -5   18.76    5.34
  -5   3  -4   24.55    9.92
   5  -3  -4   29.17    8.30
  -5  -3  -4   23.37    7.63
  -5  -3  -4   34.65    9.39
   5  -3  -4   26.61    8.80
   5   3  -4   44.15   11.19
  -5   3  -4   45.54    9.76
  -5   3  -4   30.38    5.04
  -5   3  -3  152.90   15.29
   5  -3  -3  177.22   14.88
  -5  -3  -3  161.31   14.73
   5  -3  -3  188.05   16.50
  -5  -3  -3  159.51   15.60
  -5  -3  -3  170.88   16.58
  -5   3  -3  168.26   15.18
   5   3  -3  155.73   15.26
   5   3  -3  172.44   14.79
   5  -3  -3  183.85   14.20
   5   3  -2   60.46    8.03
   5  -3  -2   52.24    8.30
  -5   3  -2   42.32    9.14
  -5  -3  -2   46.70    8.09
  -5  -3  -2   55.33    7.89
   5  -3  -2   44.58    7.38
   5  -3  -2   44.23    7.34
  -5  -3  -2   51.44    7.36
   5   3  -2   59.44    8.77
  -5   3  -2   41.44    7.22
   5  -3  -2   47.89    8.30
  -5  -3  -2   42.83    7.99
  -5   3  -2   30.73    7.99
   5   3  -2   38.38    7.66
  -5  -3  -2   55.88    9.33
  -5   3  -2   41.84    8.60
   5   3  -2   56.67    6.73
  -5   3  -2   41.30    3.55
   5   3  -2   59.44    8.83
   5   3  -2   57.40    8.63
  -5  -3  -1  458.14   20.41
   5  -3  -1  437.04   19.96
  -5   3  -1  419.31   20.86
   5   3  -1  452.07   21.48
  -5  -3  -1  469.48   21.81
   5  -3  -1  452.31   21.55
  -5   3  -1  425.00   20.82
  -5  -3  -1  454.60   21.82
   5   3  -1  436.66   21.26
   5  -3  -1  464.28   22.17
   5  -3  -1  477.65   20.72
  -5  -3  -1  447.41   20.30
   5   3  -1  466.53   15.57
  -5   3  -1  437.12   22.71
  -5   3  -1  413.20   22.05
  -5  -3  -1  426.67   23.23
  -5  -3  -1  462.32   24.80
   5   3  -1  425.03   21.33
  -5  -3  -1  486.94   24.13
   5   3  -1  455.44   21.14
   5   3  -1  422.52   18.29
  -5   3  -1  429.17   22.98
   5   3   0   -0.20    4.78
   5  -3   0   -0.03    5.48
   5  -3   0   -6.17    5.90
  -5  -3   0    2.57    4.51
  -5   3   0    2.84    4.57
  -5   3   0    4.07    5.01
   5  -3   0    0.27    4.33
  -5  -3   0   -0.32    5.18
  -5  -3   0    0.22    5.15
   5   3   0    0.77    4.94
   5   3   0   -0.52    5.09
   5  -3   0    2.21    5.09
   5  -3   0    3.31    2.30
  -5   3   0    0.87    1.69
  -5   3   0   -1.86    5.22
  -5  -3   0    3.95    5.33
   5   3   0    3.87    2.32
   5   3   0   -0.89    4.77
   5   3   0    1.07    2.13
   5   3   0    0.36    3.35
  -5  -3   0    0.76    4.09
   5   3   1  422.84   20.12
  -5   3   1  410.36   20.09
   5   3   1  436.04   20.66
  -5  -3   1  412.39   19.90
  -5   3   1  436.82   20.55
  -5   3   1  436.93   20.65
   5  -3   1  391.73   19.64
   5   3   1  425.86   20.73
   5  -3   1  424.29   21.66
  -5   3   1  429.91   16.32
  -5  -3   1  418.22   21.54
   5  -3   1  421.74   22.49
  -5  -3   1  431.53   15.21
  -5  -3   1  421.74   19.42
   5   3   1  417.46   14.32
  -5  -3   1  452.41   15.73
   5   3   1  437.93   23.04
   5   3   2   65.40    6.61
  -5  -3   2   68.01    7.49
   5   3   2   62.31    8.79
   5   3   2   76.15    8.89
  -5   3   2   63.77    8.94
   5  -3   2   59.36    8.44
  -5  -3   2   60.23    7.98
  -5   3   2   66.38    9.28
  -5   3   2   65.13    9.59
   5   3   2   62.78    8.98
  -5  -3   2   69.46    9.76
   5  -3   2   61.63    8.53
  -5  -3   2   61.79    9.05
   5  -3   2   65.70   10.38
   5   3   2   55.56    9.68
  -5  -3   2   64.43    7.61
  -5  -3   2   68.18    5.30
   5  -3   2   49.17    8.16
  -5   3   2   57.94    8.42
  -5  -3   2   72.48    9.35
   5   3   2   77.54   12.28
   5  -3   2   54.63    9.68
  -5   3   3  183.21   15.96
   5   3   3  176.70   15.57
   5   3   3  192.66   15.76
  -5   3   3  181.99   15.74
   5  -3   3  158.65   15.71
  -5  -3   3  183.12   14.32
  -5  -3   3  178.72   14.84
  -5   3   3  167.99   12.86
  -5  -3   3  179.98   15.21
  -5   3   3  178.25   14.74
   5   3   3  171.07   18.44
   5   3   3  180.18   13.36
  -5   3   4   34.80    9.31
   5   3   4   45.61    9.83
   5   3   4   33.13    8.17
  -5   3   4   39.99    9.74
   5  -3   4   21.73    9.29
  -5  -3   4   32.93    9.08
   5   3   4   24.66    9.59
  -5  -3   4   40.33    9.94
  -5   3   4   30.68    6.88
   5  -3   4   19.49    4.06
  -5   3   5   14.80    8.30
   5   3   5   31.01   10.49
   5  -3   5   27.60    9.64
  -5   3   5   27.19    9.73
   5   3   5   16.03    7.75
  -5  -3   5   41.44   11.46
   5  -3   5   26.94   10.77
   5  -3   5   12.19    4.23
  -5  -3   5   26.01    8.94
   5   3   5   42.27   10.15
   5   3   5   29.42   12.24
  -5   3   5   26.12    7.16
  -5  -3   6   60.40   14.17
   5  -3   6   73.80   14.97
  -5   3   6   70.29   13.80
   5   3   6   73.14   14.22
   5  -3   6   79.07   15.21
  -5  -3   6   83.09   15.77
  -5   3   6   99.68   12.87
   5   3   6   64.73   16.69
   5   3   6   81.41   15.55
   5  -3   6   74.78    9.82
  -5  -3   7   56.18   15.25
   5  -3   7   41.37   13.55
  -5   3   7   34.86   12.80
   5   3   7   55.07   15.13
   5  -3   7   54.49   17.70
  -5  -3   7   38.08   13.31
   5   3   7   35.29   14.76
   5   3   7   62.76   16.61
  -5  -3   8    5.04   14.42
   5  -3   8    1.28   12.26
  -5   3   8   17.47   12.09
   5   3   8  -19.10   13.87
   5  -3   8   -1.33   12.10
  -5  -3   8    0.71   12.91
   5   3   8   18.09   15.60
   5   3   8  -12.64   14.60
   5   3   9   14.73   16.23
  -5   4  -8   90.12   21.61
   5  -4  -8   67.75   16.24
  -5  -4  -8   55.17   16.92
   5   4  -8   59.43   18.02
   5  -4  -8   78.15   20.04
  -5  -4  -8   52.76   17.13
  -5  -4  -7   24.95   11.64
   5  -4  -7   20.32   13.00
  -5   4  -7   15.49   12.70
   5   4  -7    9.55   11.03
  -5   4  -7   22.41   11.33
   5  -4  -7    7.71   11.07
  -5  -4  -7    4.63   11.87
  -5   4  -6   52.77   15.52
   5  -4  -6   38.61   11.91
  -5  -4  -6   52.21   14.13
   5   4  -6   48.01   13.27
  -5   4  -6   50.20   11.35
   5  -4  -6   41.07   12.98
  -5  -4  -6   43.49   14.06
  -5  -4  -5  202.14   20.41
   5  -4  -5  203.79   20.95
  -5   4  -5  209.45   22.87
   5  -4  -5  185.16   20.80
  -5  -4  -5  234.34   23.78
   5   4  -5  204.94   21.67
  -5   4  -5  193.04   19.10
   5  -4  -4   88.94   12.84
  -5   4  -4   64.91   12.88
   5   4  -4   84.72   14.17
  -5  -4  -4   61.56   10.86
   5  -4  -4   89.15   14.10
  -5  -4  -4   95.09   14.17
   5   4  -4   75.87   12.41
  -5   4  -4   78.69   12.22
  -5  -4  -4   75.11    8.16
   5  -4  -3  375.81   22.92
  -5  -4  -3  337.49   21.79
   5  -4  -3  369.42   24.70
  -5  -4  -3  374.91   24.62
   5   4  -3  319.99   19.83
  -5  -4  -3  331.84   24.62
  -5   4  -3  322.45   22.10
   5   4  -3  350.85   22.83
   5   4  -3  331.13   21.30
  -5   4  -3  342.91   24.45
  -5  -4  -3  335.06   13.32
  -5   4  -2   65.11   11.15
   5  -4  -2   81.49   10.06
   5   4  -2   83.68    9.44
  -5  -4  -2   69.85    9.74
   5  -4  -2  105.16   13.17
  -5  -4  -2   76.91   10.78
   5   4  -2   73.68   10.26
  -5   4  -2   66.84   11.32
  -5  -4  -2   77.75   12.32
  -5   4  -2   87.42    5.06
   5   4  -2   77.90    8.26
   5   4  -1  397.71   23.00
   5  -4  -1  379.36   21.46
  -5   4  -1  364.78   21.92
   5  -4  -1  374.50   22.56
  -5  -4  -1  357.94   20.63
  -5  -4  -1  338.38   21.47
   5  -4  -1  378.93   23.01
  -5   4  -1  349.87   21.61
  -5  -4  -1  379.41   21.17
   5  -4  -1  381.48   21.26
  -5  -4  -1  404.23   23.38
   5   4  -1  371.17   22.32
   5   4  -1  380.91   21.28
  -5  -4  -1  342.01   22.18
  -5  -4  -1  328.05   22.25
  -5   4  -1  364.06   22.75
   5   4  -1  372.80   15.81
   5   4  -1  393.02   20.96
  -5   4  -1  370.21   23.06
   5   4  -1  372.69   15.13
   5   4  -1  376.57   17.51
  -5  -4   0  515.04   26.63
   5  -4   0  523.85   26.53
  -5   4   0  531.24   26.55
   5   4   0  453.05   24.88
   5   4   0  460.04   25.32
  -5  -4   0  482.04   25.78
   5  -4   0  536.38   26.48
  -5  -4   0  507.00   25.76
   5  -4   0  543.30   27.32
  -5   4   0  509.81   26.42
  -5  -4   0  494.69   25.88
   5   4   0  461.29   18.18
   5  -4   0  529.51   27.72
  -5   4   0  517.13   27.81
   5   4   0  512.61   24.87
  -5  -4   0  507.54   24.55
   5   4   0  512.94   21.37
   5   4   0  510.20   16.10
   5   4   1  412.57   22.69
  -5   4   1  402.82   22.13
   5   4   1  357.08   21.59
   5  -4   1  367.49   22.06
  -5   4   1  415.21   23.06
  -5   4   1  440.63   23.66
   5   4   1  422.67   23.30
  -5  -4   1  416.86   23.46
  -5  -4   1  408.89   22.75
   5  -4   1  397.66   22.10
  -5  -4   1  351.02   21.38
  -5  -4   1  412.25   17.52
   5  -4   1  378.18   12.13
  -5   4   1  404.04   17.12
   5  -4   1  385.63   23.11
   5  -4   1  392.19   24.06
  -5  -4   1  452.33   21.35
  -5  -4   1  405.84   15.83
   5   4   1  410.42   16.05
   5   4   1  392.07   23.74
  -5   4   2  120.03   13.37
   5   4   2  117.71   12.94
  -5  -4   2  116.32   12.94
   5  -4   2  121.82   12.88
   5   4   2  117.46   12.83
  -5   4   2  139.41   13.49
  -5  -4   2  118.63   12.53
  -5   4   2  135.74   11.93
  -5  -4   2  124.33   10.62
   5  -4   2  136.66   14.60
  -5  -4   2  108.32    9.07
  -5  -4   2  116.97   10.52
   5   4   2  102.69   14.76
  -5  -4   2  109.64   10.02
  -5   4   2  113.72   11.19
   5  -4   2  124.99    5.66
   5   4   2  122.16    8.27
  -5  -4   2   94.06   11.47
   5   4   2  106.99    5.06
  -5   4   3  303.25   21.45
   5   4   3  289.45   21.10
  -5   4   3  310.57   21.51
   5   4   3  274.94   20.59
  -5  -4   3  287.06   18.51
   5  -4   3  269.41   21.64
  -5  -4   3  304.04   16.94
   5   4   3  302.44   17.05
   5   4   3  276.22   24.02
  -5  -4   3  285.02   19.76
  -5   4   3  317.51   19.71
  -5   4   4  107.11   14.80
   5   4   4  109.15   14.90
  -5   4   4  141.85   15.92
   5   4   4  124.06   16.02
   5  -4   4  104.47   15.24
  -5  -4   4  108.51   14.17
  -5   4   4  127.76   14.30
  -5  -4   4  101.55   13.24
   5   4   4  103.41   17.08
  -5   4   4  112.18   11.66
   5   4   5  206.48   21.24
  -5   4   5  207.88   21.51
   5   4   5  250.09   23.37
  -5   4   5  203.87   21.40
  -5  -4   5  224.63   21.04
   5  -4   5  228.00   23.97
  -5   4   5  192.33   15.85
   5   4   5  210.53   24.78
  -5  -4   5  224.90   20.25
  -5   4   6   38.22   12.57
   5   4   6   35.59   12.31
  -5  -4   6   48.78   13.53
   5  -4   6   34.53   11.48
  -5   4   6   59.89   14.87
   5   4   6   57.54   13.86
  -5  -4   6   34.76   11.53
   5  -4   6   46.41   12.88
  -5   4   6   36.68    9.22
   5   4   6   30.99   13.58
   5   4   6   20.63   11.29
   5   4   7   -3.58   11.19
  -5  -4   7    3.93   10.54
   5  -4   7   22.41   13.15
  -5   4   7    4.73   10.18
   5  -4   7  -17.62   17.04
  -5  -4   7   13.70   11.49
   5   4   7  -17.04   13.34
   5   4   7    4.98   12.78
  -5   4   8   65.74   18.08
   5   4   8   64.91   18.07
  -5  -4   8   51.20   16.49
   5  -4   8   56.40   16.45
  -5  -4   8   68.82   17.94
   5  -4   8   88.47   19.96
   5   4   8   68.52   22.54
   5   4   8  109.16   21.54
   5   5  -8   24.24   14.06
  -5  -5  -7  109.44   19.63
   5  -5  -7   77.27   17.66
  -5   5  -7   83.62   20.35
   5   5  -7  101.13   19.83
  -5   5  -7   89.98   15.54
  -5   5  -7  102.56   17.08
  -5  -5  -7  113.75   23.30
   5  -5  -7   65.00   18.66
  -5   5  -6  139.73   21.36
   5  -5  -6  151.26   20.50
  -5  -5  -6  149.85   20.83
   5  -5  -6  136.37   21.98
  -5  -5  -6  114.38   21.07
  -5   5  -6  142.71   16.48
  -5   5  -6  141.06   18.78
   5   5  -6  183.78   22.48
  -5  -5  -5  271.38   25.10
   5  -5  -5  259.71   24.37
   5  -5  -5  313.80   27.71
  -5  -5  -5  263.01   26.84
  -5   5  -5  263.77   19.36
   5   5  -5  258.65   23.90
  -5   5  -5  211.38   20.96
  -5   5  -5  283.82   27.02
   5   5  -5  243.33   24.13
  -5   5  -4  175.57   20.38
   5  -5  -4  136.27   16.33
  -5  -5  -4  121.30   15.83
   5   5  -4  156.19   17.19
   5  -5  -4  147.37   18.21
  -5  -5  -4  165.20   20.15
  -5   5  -4  174.88   17.84
  -5   5  -4  140.67   12.27
   5   5  -4  148.16   16.66
  -5  -5  -4  153.47    9.91
   5  -5  -3  809.69   37.16
  -5  -5  -3  840.64   38.35
   5  -5  -3  878.26   41.40
  -5  -5  -3  835.58   40.54
   5   5  -3  801.12   36.23
  -5   5  -3  757.25   24.00
  -5  -5  -3  797.27   40.25
  -5   5  -3  762.19   37.44
   5   5  -3  795.45   34.22
  -5   5  -3  729.94   38.35
   5  -5  -2  963.76   38.73
  -5  -5  -2  871.50   37.25
  -5   5  -2  898.49   40.22
   5   5  -2  850.38   38.99
   5  -5  -2  877.02   40.50
  -5  -5  -2  893.73   40.60
   5   5  -2  822.92   35.24
   5   5  -2  866.19   31.76
  -5  -5  -2  859.13   39.59
  -5   5  -2  843.68   39.10
  -5   5  -2  819.11   38.82
   5   5  -2  849.92   31.55
  -5   5  -1 1046.40   43.97
   5  -5  -1 1126.55   42.82
   5   5  -1 1187.74   46.19
  -5  -5  -1 1097.10   42.99
  -5  -5  -1 1140.22   45.90
   5  -5  -1 1142.51   45.96
   5   5  -1 1181.20   42.73
  -5  -5  -1 1185.31   45.71
   5   5  -1 1193.98   35.67
  -5   5  -1 1114.30   44.24
   5   5  -1 1167.22   32.44
   5   5  -1 1176.16   39.75
   5   5  -1 1082.14   34.80
   5   5   0   24.79    3.30
   5   5   0   21.81    8.05
   5  -5   0   16.38    8.00
  -5  -5   0   28.25   10.09
  -5   5   0   27.10    8.65
   5  -5   0   25.81    4.63
  -5  -5   0   19.96    7.19
   5   5   0   20.74    5.32
   5   5   0   13.91    5.13
   5   5   0   34.43    4.41
  -5  -5   0   22.68    7.42
   5   5   0   25.57    7.61
  -5   5   1 1050.61   42.69
   5   5   1 1036.88   42.23
   5  -5   1 1025.11   42.61
   5   5   1 1022.24   42.96
  -5  -5   1 1121.78   43.89
  -5   5   1 1045.29   43.43
  -5  -5   1 1111.88   36.43
   5  -5   1 1076.91   28.13
  -5   5   1 1156.97   35.07
  -5  -5   1  994.65   39.63
   5  -5   1 1038.95   44.56
  -5  -5   1 1092.29   31.69
   5   5   1 1127.04   25.71
   5   5   1 1138.12   44.85
  -5  -5   1 1156.62   39.22
   5   5   1 1092.26   32.88
  -5   5   2  827.59   37.86
   5   5   2  809.59   37.05
  -5   5   2  882.68   38.12
   5   5   2  873.26   38.32
  -5  -5   2  774.87   36.46
   5  -5   2  828.97   37.13
   5  -5   2  818.62   38.74
  -5  -5   2  742.59   29.82
  -5  -5   2  775.20   30.47
  -5   5   2  835.41   32.30
   5   5   2  812.60   40.06
   5   5   2  772.60   21.91
   5   5   2  810.06   24.49
  -5  -5   2  840.82   30.90
  -5   5   2  777.51   31.28
  -5  -5   2  777.85   29.71
  -5   5   3  839.99   39.16
   5   5   3  795.24   38.10
   5   5   3  837.27   39.26
  -5   5   3  849.80   39.12
  -5  -5   3  793.79   27.02
   5  -5   3  770.99   38.73
  -5  -5   3  775.40   33.30
   5   5   3  797.14   42.64
  -5  -5   3  794.67   29.19
   5  -5   3  685.68   20.26
   5   5   3  794.63   28.74
  -5  -5   3  797.90   35.63
  -5   5   3  761.62   32.51
  -5   5   4  141.25   17.15
   5   5   4  157.57   19.05
  -5   5   4  183.00   19.69
   5   5   4  159.43   18.44
   5  -5   4  167.84   19.54
  -5  -5   4  147.61   16.18
  -5   5   4  138.61   15.03
  -5   5   4  143.07   13.18
  -5  -5   4  142.05   15.71
   5   5   4  162.96   21.96
  -5  -5   4  150.64   12.24
  -5   5   5  261.86   24.85
   5   5   5  266.05   25.13
  -5   5   5  229.02   23.94
   5   5   5  261.58   24.61
   5  -5   5  243.49   25.05
  -5  -5   5  250.49   22.99
   5   5   5  244.43   27.04
  -5   5   5  245.72   18.31
  -5  -5   5  263.98   22.45
  -5   5   6  121.69   19.49
   5   5   6  132.65   20.51
  -5   5   6  134.13   19.09
   5   5   6  107.88   18.84
   5  -5   6  132.05   21.10
  -5  -5   6  142.07   19.28
   5   5   6   86.42   18.39
  -5  -5   6  110.94   16.99
   5  -5   7  110.65   20.06
  -5  -5   7   87.57   18.50
  -5   5   7  126.31   20.63
   5   5   7  128.59   20.82
  -5  -5   7  103.23   19.18
   5  -5   7  121.35   21.46
   5   5   7  118.77   24.09
   5   5   7  179.03   24.78
  -5  -5   8    6.30   11.96
   5   5   8   35.42   16.09
   5   5   8   18.00   13.57
   5   6  -8   17.08   13.32
  -5   6  -7   21.87   13.29
   5  -6  -7   37.31   13.22
  -5  -6  -7   18.57   11.96
   5   6  -7   11.11   12.58
   5  -6  -7   15.38   12.74
  -5  -6  -7    1.68   12.26
  -5   6  -6   24.94   12.79
  -5  -6  -6   14.88   11.13
   5  -6  -6    9.96   10.84
   5   6  -6   -4.94   10.07
  -5   6  -6   18.23   11.57
   5  -6  -6  -10.22   11.74
  -5  -6  -6    7.10   11.76
  -5  -6  -5   -1.12    9.65
   5   6  -5   17.47   10.63
   5  -6  -5   -9.93   10.66
  -5   6  -5   -2.92   10.15
   5   6  -5   -1.59    9.02
  -5   6  -5   20.02   10.04
  -5   6  -5   -1.36    5.44
  -5  -6  -5   -0.33    9.83
   5  -6  -5   -3.22   10.53
   5  -6  -4   58.51   14.09
  -5   6  -4   73.76   15.55
  -5  -6  -4   46.19   12.09
   5   6  -4   45.44   10.98
   5   6  -4   42.13   11.19
  -5  -6  -4   31.89   11.52
  -5   6  -4   62.82   14.33
  -5   6  -4   59.46    8.04
   5  -6  -4   44.41   12.54
  -5  -6  -4   61.33   15.05
   5  -6  -3   52.45   12.55
  -5  -6  -3   32.33   11.55
   5   6  -3   39.67    9.07
  -5   6  -3   42.90   13.37
  -5  -6  -3   15.20    9.52
   5   6  -3   24.05    9.52
  -5   6  -3   41.27   11.58
  -5   6  -3   26.73    3.90
   5   6  -3   25.22   11.19
  -5   6  -3   45.74   13.59
   5  -6  -3   29.40   10.90
  -5  -6  -3   19.66    9.56
   5  -6  -2   75.08   13.27
   5   6  -2   64.98    8.96
  -5  -6  -2   71.37   13.32
  -5   6  -2   63.35   12.45
   5   6  -2   76.98   13.98
   5  -6  -2   73.44   14.77
  -5   6  -2   81.16   14.37
  -5  -6  -2  101.32   15.90
  -5  -6  -2   79.95   13.73
   5   6  -2   88.59   12.27
   5   6  -2   61.92    9.19
   5  -6  -1   96.62   13.96
  -5  -6  -1  105.35   14.56
   5   6  -1  116.62   16.80
  -5   6  -1  123.25   16.79
  -5  -6  -1  117.69   16.09
   5  -6  -1  114.22   15.63
  -5  -6  -1   89.86   13.96
   5   6  -1  117.29   13.81
   5   6  -1   99.26   10.63
   5   6  -1  132.27   13.59
  -5   6  -1  129.30   16.64
   5   6  -1  113.95    9.44
   5   6   0   53.57    5.34
  -5   6   0   66.70   12.48
   5   6   0   61.29   12.90
   5  -6   0   65.97   13.99
  -5  -6   0   63.73   13.94
   5  -6   0   50.81    4.97
   5  -6   0   50.90    6.58
  -5  -6   0   47.10   11.24
   5   6   0   52.14    7.94
   5   6   0   44.71    5.25
   5   6   0   56.31   10.64
  -5   6   0   62.65   11.79
  -5   6   1  100.01   15.35
   5   6   1  100.88   14.61
   5   6   1  136.74   17.20
  -5   6   1  151.16   18.12
  -5  -6   1  133.89   17.10
   5  -6   1  124.64   17.21
   5  -6   1  107.30    8.53
   5   6   1  126.35   12.69
   5  -6   1  127.25   16.98
  -5  -6   1  113.71   12.67
   5   6   1  102.71   14.48
   5   6   1  118.75   10.81
   5   6   1  122.99    7.36
   5   6   2   69.48    6.97
  -5   6   2   88.80   13.86
   5   6   2   79.40   13.73
  -5   6   2   88.19   13.67
   5  -6   2   77.02   13.66
  -5  -6   2   53.99   11.87
   5   6   2   73.30   14.17
  -5  -6   2   72.74   10.94
  -5  -6   2   59.08    9.43
   5  -6   2   63.51   12.93
  -5  -6   2   65.58    9.26
  -5  -6   2   67.13    8.94
  -5   6   2   72.90    9.71
   5   6   2   80.34   15.29
   5   6   2   53.31    5.88
  -5   6   3   54.84   12.31
   5   6   3   53.61   12.64
   5   6   3   41.40    6.74
   5  -6   3   84.43   15.20
  -5  -6   3   40.64   11.36
  -5   6   3   78.68   14.71
   5   6   3   59.67   12.78
  -5  -6   3   36.55    9.27
   5  -6   3   51.89   13.20
  -5  -6   3   49.02    8.64
  -5   6   3   26.55    6.97
  -5  -6   3   41.16    7.66
   5   6   3   46.00   13.61
   5  -6   3   51.14    5.85
  -5  -6   3   59.88   11.17
  -5   6   4   39.82   11.63
   5   6   4   62.53   13.93
   5   6   4   66.50   15.00
  -5   6   4   43.23   13.22
  -5  -6   4   29.78   10.52
   5  -6   4   59.74   14.95
   5   6   4   57.63   16.17
  -5   6   4   62.78   10.95
  -5  -6   4   58.76   12.07
  -5   6   5   18.19   12.91
   5   6   5    9.66   10.79
  -5   6   5  -21.11   11.27
   5   6   5  -11.01   10.73
   5  -6   5    7.24   10.70
  -5  -6   5   -2.40    9.65
   5   6   5   18.80   14.40
  -5  -6   5    7.76    8.23
  -5   6   5   -1.66    5.34
  -5   6   6   10.84   10.07
   5   6   6    0.73   10.58
   5   6   6   11.80   11.40
  -5   6   6    0.74   10.90
   5  -6   6   18.15   12.26
  -5  -6   6   19.95   12.33
  -5  -6   6    8.93    9.02
   5   6   6   20.83   16.11
   5   6   7   26.40   15.46
  -5   6   7   31.51   14.31
   5  -6   7   17.34   12.81
  -5   6   7   23.45   14.22
   5   6   7   29.39   16.03
   5  -6   7   41.91   17.28
  -5  -6   7    5.25   10.79
   5   6   7   -0.65   15.64
   5   6   7   12.12   12.27
  -5  -6   8   16.47   14.79
   5  -7  -7    7.37   11.80
  -5   7  -7   31.63   16.43
  -5  -7  -7   26.86   13.04
  -5  -7  -7   21.38   16.83
  -5  -7  -6  -14.91   10.96
  -5   7  -6    4.48   12.27
   5   7  -6   -6.69   11.87
   5  -7  -6   -0.26   11.89
  -5   7  -6    5.04   11.12
   5   7  -6   13.48   12.64
   5  -7  -6   -5.37   13.11
  -5  -7  -6    7.58   12.99
   5   7  -5    2.25    9.79
  -5  -7  -5    8.56    9.65
  -5   7  -5   -5.16   10.99
   5  -7  -5    3.65    9.72
   5   7  -5  -13.03    9.09
  -5  -7  -5    1.00   11.53
   5  -7  -5   18.87   12.01
  -5  -7  -4   70.03   15.59
   5  -7  -4   75.25   15.62
   5   7  -4   71.32   13.33
  -5   7  -4   92.71   16.72
  -5  -7  -4   72.10   15.31
   5   7  -4   66.95   13.58
  -5   7  -4  118.17   19.87
  -5  -7  -4   91.30   17.82
   5   7  -4   88.96   18.17
   5  -7  -4   77.34   17.41
   5  -7  -3  133.33   18.78
   5   7  -3  137.09   15.66
  -5  -7  -3  175.04   21.32
  -5   7  -3  161.65   20.33
   5   7  -3  150.85   20.47
  -5   7  -3  188.16   22.55
   5  -7  -3  194.14   23.21
  -5  -7  -3  174.13   22.05
  -5  -7  -3  180.61   21.51
   5   7  -3  154.89   16.70
   5  -7  -2  166.05   20.14
  -5   7  -2  188.70   20.37
  -5  -7  -2  180.16   20.05
  -5   7  -2  205.41   23.04
   5  -7  -2  184.73   22.56
  -5  -7  -2  159.96   21.03
   5   7  -2  198.13   22.64
   5   7  -2  171.10   17.48
  -5  -7  -2  178.78   20.33
   5   7  -2  155.94   14.21
  -5   7  -2  143.03    7.58
  -5  -7  -1  123.56   17.26
   5  -7  -1  114.11   16.78
  -5   7  -1  162.71   18.55
  -5   7  -1   93.59   16.28
  -5  -7  -1   83.42   15.71
   5  -7  -1  118.08   18.20
   5   7  -1  142.97   19.47
  -5  -7  -1   98.43   15.00
   5   7  -1  125.29   14.59
   5   7  -1  117.09   10.47
   5   7   0   53.71    6.04
  -5   7   0   62.49   14.69
   5   7   0   41.41   13.34
  -5  -7   0   44.37   13.90
   5  -7   0   84.81   16.74
   5  -7   0   41.42    7.24
   5  -7   0   51.82    5.17
  -5  -7   0   33.87   10.38
   5   7   0   37.97   10.24
  -5   7   0   46.88   10.83
   5   7   0   37.73    5.08
  -5   7   1  129.67   17.63
   5   7   1  116.86   17.40
  -5   7   1  113.53   18.19
  -5  -7   1  136.14   18.28
   5  -7   1  116.72   17.57
   5   7   1  137.81   19.75
   5  -7   1  132.00   10.45
   5   7   1  138.95   17.93
   5   7   1  114.37   11.77
   5   7   1  131.82    8.53
   5   7   2  145.66   19.15
  -5   7   2  147.66   18.94
  -5   7   2  162.55   20.98
   5   7   2  132.75   17.92
   5  -7   2  146.72   18.63
  -5  -7   2  141.05   19.49
  -5  -7   2  119.65   14.61
   5  -7   2  164.45   20.48
  -5   7   2  149.51   14.34
   5   7   2  165.21   20.67
   5   7   2  117.61   10.19
  -5  -7   2  137.52   13.61
   5   7   2  124.85    9.31
   5   7   3  234.27   24.42
  -5   7   3  216.10   23.23
   5  -7   3  208.94   23.38
  -5  -7   3  261.96   25.76
  -5   7   3  207.03   23.81
   5   7   3  211.46   24.16
   5  -7   3  237.97   25.15
  -5  -7   3  223.97   20.21
  -5   7   3  217.52   17.57
  -5  -7   3  225.00   21.64
   5   7   3  204.22   25.99
   5  -7   3  203.49   12.44
  -5   7   4  124.41   19.68
   5   7   4   68.30   15.29
  -5   7   4   96.23   18.54
   5   7   4   79.63   16.65
  -5  -7   4   84.27   14.68
   5  -7   4  125.00   19.98
  -5  -7   4   82.43   14.53
   5   7   4   76.43   18.90
  -5   7   4   99.14   13.26
  -5   7   5   10.82   10.88
   5   7   5   -6.72   10.71
  -5   7   5   12.77   11.39
   5   7   5   -4.42   12.15
   5  -7   5   -8.06   11.45
  -5  -7   5   26.86   13.14
  -5  -7   5   -7.62   10.96
   5   7   5    4.14   11.98
  -5   7   6   -3.27   12.15
   5   7   6    0.69   11.98
  -5   7   6  -13.60   13.78
   5   7   6    1.54   11.27
  -5  -7   6    6.25   10.37
   5  -7   6   30.04   15.45
  -5  -7   6   19.26   11.14
   5   7   6   -0.09   14.09
  -5   7   7   39.21   18.00
   5   7   7   49.64   18.09
   5  -7   7   32.82   15.50
  -5  -7   7   49.69   17.85
  -5   7   7   18.28   14.21
   5  -8  -6   81.74   19.57
  -5   8  -6   45.82   17.60
   5   8  -6   23.53   12.77
  -5  -8  -6   63.02   17.44
  -5   8  -6   42.32   16.95
   5   8  -6   47.77   19.23
   5  -8  -6   11.68   13.13
  -5  -8  -6   66.97   19.97
  -5   8  -5  299.29   31.24
   5  -8  -5  282.95   29.29
   5   8  -5  266.76   27.12
  -5  -8  -5  281.02   30.19
   5   8  -5  252.90   24.85
  -5   8  -5  303.43   33.67
   5  -8  -5  314.19   33.73
   5   8  -5  266.80   31.89
  -5  -8  -5  302.29   33.41
   5  -8  -4   13.24   11.07
  -5  -8  -4    4.45   10.58
   5   8  -4   15.84    9.43
  -5   8  -4   -5.92   11.81
   5  -8  -4   20.97   14.01
  -5  -8  -4   25.73   13.46
  -5   8  -4   13.82   11.49
   5   8  -4   15.38   11.94
   5   8  -4   16.56    9.17
  -5  -8  -4    8.34   10.81
  -5   8  -3  441.15   36.05
   5  -8  -3  482.90   35.34
   5   8  -3  436.03   36.26
  -5  -8  -3  455.43   34.93
  -5  -8  -3  467.06   37.64
   5  -8  -3  437.02   36.55
  -5  -8  -3  421.24   34.10
   5   8  -3  484.30   30.68
   5   8  -3  465.94   28.37
  -5   8  -3  450.32   34.04
  -5   8  -2  230.75   23.36
   5  -8  -2  229.73   23.91
  -5  -8  -2  202.15   23.00
   5   8  -2  186.71   23.20
  -5   8  -2  214.09   25.56
   5  -8  -2  214.63   25.34
  -5  -8  -2  256.69   28.25
  -5  -8  -2  241.61   24.64
   5   8  -2  214.49   19.97
   5   8  -2  201.41   16.58
   5  -8  -1  385.88   30.53
  -5  -8  -1  436.60   32.65
   5   8  -1  391.75   32.50
  -5   8  -1  392.82   32.47
  -5  -8  -1  382.54   32.53
   5  -8  -1  418.24   33.97
  -5  -8  -1  469.88   32.11
  -5   8  -1  389.58   21.65
  -5   8  -1  469.33   31.24
   5   8  -1  382.48   25.85
   5   8  -1  382.04   20.00
  -5   8   0  298.29   28.21
   5   8   0  276.27   27.42
   5  -8   0  296.07   28.30
  -5  -8   0  295.61   28.75
   5  -8   0  277.44   17.34
  -5  -8   0  300.69   25.19
   5   8   0  261.96   14.05
   5   8   0  272.33   23.95
  -5   8   0  309.05   25.09
  -5   8   1  300.58   27.55
   5   8   1  314.50   28.35
  -5   8   1  337.06   29.55
   5   8   1  346.15   30.32
  -5  -8   1  328.05   29.53
   5  -8   1  304.38   28.88
   5  -8   1  320.02   17.75
   5   8   1  283.02   25.66
   5   8   1  364.56   15.18
   5   8   2  168.62   22.12
  -5   8   2  199.97   24.33
  -5  -8   2  163.36   21.70
   5  -8   2  165.50   21.54
   5   8   2  161.29   23.33
  -5   8   2  204.30   24.97
   5  -8   2  196.25   24.35
   5  -8   2  188.21   13.76
   5   8   2  191.96   24.02
  -5   8   2  206.67   16.70
   5   8   3  382.62   33.68
  -5   8   3  381.97   32.39
   5  -8   3  300.79   29.67
   5   8   3  341.71   32.80
  -5   8   3  360.09   33.30
  -5  -8   3  362.26   32.30
   5  -8   3  359.96   33.62
  -5  -8   3  367.24   27.51
  -5   8   3  350.78   22.02
  -5  -8   3  354.20   28.20
   5   8   3  405.41   35.34
  -5   8   4   14.28   10.90
   5   8   4   -3.41   11.16
  -5   8   4   38.51   14.68
   5   8   4   11.91   12.04
   5  -8   4   36.58   15.40
  -5  -8   4   -3.54    8.98
   5   8   4    8.24   12.41
  -5  -8   4   -3.15    8.80
  -5   8   5  305.98   32.49
   5   8   5  322.52   33.28
  -5   8   5  350.91   35.75
   5   8   5  320.07   33.51
   5  -8   5  250.38   29.98
  -5  -8   5  221.10   25.11
   5   8   5  271.47   33.54
  -5  -8   5  248.23   24.68
  -5   8   6   58.55   17.92
   5   8   6   40.01   15.40
  -5   8   6   65.12   17.00
   5   8   6   38.28   18.28
  -5  -8   6   27.48   13.28
   5  -8   6   60.10   18.30
   5   8   6   -1.68   13.99
  -5  -8   7   54.78   17.81
  -5   9  -6    2.99   13.45
   5  -9  -5   20.11   15.03
  -5   9  -5   -4.98   13.13
  -5  -9  -5   19.24   13.07
  -5   9  -5   30.12   14.94
  -5  -9  -5   39.19   17.64
   5   9  -5    7.51   13.77
   5  -9  -5   38.18   18.31
  -5   9  -4   28.07   14.10
  -5  -9  -4   10.56   11.98
   5  -9  -4   -1.23   11.67
  -5  -9  -4   29.93   14.49
  -5   9  -4   12.01   12.62
  -5  -9  -4   14.38   14.97
   5  -9  -4   21.93   15.17
   5   9  -4   12.56   13.97
  -5   9  -3   47.96   14.33
   5  -9  -3   48.54   15.65
  -5  -9  -3   46.67   15.99
  -5  -9  -3   11.25   10.17
  -5   9  -3   64.68   18.12
   5  -9  -3   35.61   15.54
  -5  -9  -3   36.99   15.20
   5   9  -3   41.93   16.10
  -5   9  -2  107.28   18.73
  -5  -9  -2   54.26   14.68
   5  -9  -2   52.40   15.10
  -5   9  -2   87.39   18.86
   5   9  -2   67.19   15.77
   5  -9  -2   82.34   18.82
  -5  -9  -2   40.78   15.00
  -5  -9  -2   76.89   16.25
  -5   9  -1   63.14   13.54
   5  -9  -1   61.01   15.55
  -5  -9  -1   63.32   15.89
   5   9  -1   58.82   16.14
   5  -9  -1   65.65   17.45
  -5   9  -1   90.33   18.17
  -5  -9  -1   89.86   17.86
  -5  -9  -1  100.12   16.86
   5   9  -1   67.34   13.04
  -5   9   0   96.66   18.12
   5   9   0  131.42   20.83
   5  -9   0   89.11   17.86
  -5  -9   0   85.52   17.33
  -5  -9   0   84.92   15.51
  -5   9   0  127.29   18.47
  -5   9   0   83.38   13.45
   5   9   0   80.99   15.21
   5   9   1  105.54   19.10
  -5   9   1   92.04   17.52
   5  -9   1   77.98   17.76
  -5  -9   1   75.29   17.92
  -5  -9   1   61.54   13.62
  -5   9   1  106.52   16.87
   5   9   1   80.80   15.69
  -5   9   2   56.00   15.61
  -5  -9   2   32.90   14.53
   5  -9   2   57.55   16.59
   5   9   2   62.46   16.81
  -5   9   2   73.38   17.53
   5   9   2   84.61   19.39
   5   9   2   72.06   17.75
  -5   9   3   15.11   11.59
   5   9   3   44.27   15.31
   5  -9   3   21.21   13.59
  -5  -9   3   -4.25   12.01
   5   9   3   -2.42   14.96
  -5   9   3   27.92   14.60
   5  -9   3   36.43   14.03
  -5  -9   3   21.82   12.01
   5   9   3   21.53   14.09
  -5  -9   3   27.45   11.66
   5   9   4   27.78   15.94
  -5   9   4    4.94   12.38
  -5   9   4   11.81   11.40
   5   9   4    1.14   12.03
  -5  -9   4    9.76   11.10
   5  -9   4   20.97   12.57
  -5  -9   4    2.92    9.48
   5   9   4   21.75   14.22
  -5   9   5  -11.42   14.06
   5   9   5    0.38   13.36
  -5   9   5   43.90   17.89
   5   9   5   -4.68   12.24
   5  -9   5   17.44   15.60
  -5  -9   5    2.99   10.82
   5   9   5   24.52   18.08
  -5  10  -5   12.24   13.85
   5 -10  -4    0.92   11.97
  -5 -10  -4    5.49   12.91
  -5  10  -4    3.56   11.24
  -5  10  -4   24.36   16.28
   5  10  -4   21.77   16.03
   5 -10  -4   20.71   16.79
  -5 -10  -4   31.86   17.38
   5 -10  -3    1.94   12.07
  -5 -10  -3   27.98   14.82
  -5  10  -3   38.74   12.84
  -5 -10  -3   14.21   13.12
   5  10  -3   46.26   17.89
  -5  10  -3    9.30   12.04
   5 -10  -3   34.02   16.28
  -5 -10  -3   19.51   14.91
   5 -10  -2   -1.02   11.11
  -5 -10  -2   18.50   13.26
  -5  10  -2   18.93   11.16
  -5 -10  -2   40.81   15.77
   5  10  -2   24.34   14.75
  -5  10  -2   39.05   16.68
  -5 -10  -2    1.36   12.96
   5 -10  -2   22.59   14.73
   5 -10  -1   22.41   13.25
  -5  10  -1   41.15   15.53
   5  10  -1   32.82   13.89
  -5  10  -1   43.34   13.59
  -5 -10  -1   39.38   15.03
  -5 -10  -1   47.73   16.98
   5 -10  -1   13.35   15.96
  -5 -10  -1   37.96   13.32
   5  10   0   12.61   13.99
  -5  10   0    9.36   12.51
  -5  10   0   20.35   10.16
   5 -10   0   16.57   14.12
  -5 -10   0   16.13   14.17
  -5 -10   0   -5.16    9.57
   5  10   0    6.66   11.18
   5  10   1   -0.90   10.90
  -5  10   1   65.63   17.79
  -5 -10   1   31.58   15.86
   5 -10   1   14.41   14.78
  -5 -10   1   36.86   13.41
  -5  10   1   34.56   12.55
  -5  10   1   38.59   12.64
   5  10   1   25.29   13.11
  -5  10   2   32.39   14.87
   5  10   2   -2.03   11.13
   5  10   2   19.14   13.58
  -5  10   2   12.05   13.97
   5 -10   2   21.83   14.20
  -5 -10   2    0.15   11.87
  -5 -10   2   14.61    9.49
   5  10   2   11.26   12.70
  -5  10   3   52.60   17.12
   5  10   3   36.46   14.55
  -5  10   3   48.53   17.68
   5  10   3   38.29   14.02
  -5 -10   3   37.22   16.54
   5 -10   3   22.21   14.59
   5 -10   3   57.68   18.38
   5  10   3   54.98   17.87
  -5 -10   3   17.86   12.30
   5  10   4   -4.13   16.31
  -5  10   4   14.62   15.42
   5  10   4    0.75   13.66
  -5  10   4   18.20   13.12
   5 -10   4   -2.72   13.51
   5  10   4   29.13   17.41
   5 -10   5   15.84   14.84
  -5  11  -4  123.73   22.42
   5 -11  -3   63.77   19.96
  -5 -11  -3   41.61   16.69
  -5  11  -3   55.71   16.77
  -5 -11  -3   41.79   15.09
  -5  11  -3   59.22   20.02
   5  11  -3   57.03   19.28
  -5 -11  -3   37.76   18.20
  -5  11  -2   72.04   17.06
   5 -11  -2   53.34   18.06
  -5 -11  -2   33.22   15.78
  -5 -11  -2   54.37   16.19
   5  11  -2   60.59   19.75
   5 -11  -2   72.83   21.28
  -5  11  -2   51.04   19.27
  -5 -11  -2   12.60   13.82
  -5  11  -1   87.10   16.94
  -5  11  -1   90.54   20.92
   5  11  -1   82.92   19.24
   5 -11  -1  114.21   21.89
  -5 -11  -1  120.85   22.44
  -5 -11  -1   93.43   18.26
  -5 -11  -1  117.43   25.62
   5 -11  -1   99.26   20.36
  -5  11   0   56.61   15.15
   5 -11   0   62.52   16.87
  -5 -11   0   66.65   19.18
   5  11   0   43.59   16.48
  -5 -11   0   63.51   18.32
   5 -11   0   44.06   17.41
  -5 -11   0   30.78   11.65
   5  11   1   72.24   18.84
  -5  11   1   67.70   19.34
   5 -11   1   76.39   19.06
  -5 -11   1   91.73   20.48
  -5 -11   1  123.69   19.85
   5  11   1  116.58   20.54
  -5  11   2   38.35   15.81
   5  11   2   11.03   12.93
  -5 -11   2   35.25   17.31
   5 -11   2   26.32   14.24
  -5 -11   2   41.58   12.40
   5  11   2   41.93   16.65
  -5  11   2   51.58   17.55
  -5  11   3   31.85   16.31
  -5 -11   3   40.22   18.04
   5  11   3   79.13   21.41
  -5  11   3   46.54   18.50
  -5  11   3   87.51   21.50
   5  11   3   69.23   21.34
   5 -11   4  109.36   24.23
  -5  11   4  139.54   26.40
  -5 -12  -3   48.65   16.20
  -5 -12  -2   26.14   14.10
  -5 -12  -1   73.13   16.72
   5  12   2   47.63   16.82
  -6   0  -8  119.94   21.60
   6   0  -8   93.73   20.14
  -6   0  -7    8.90   10.62
  -6   0  -7   19.64   11.13
   6   0  -7    5.10    9.07
   6   0  -6  420.93   29.98
  -6   0  -6  382.23   28.82
  -6   0  -6  384.36   29.32
  -6   0  -5   81.81   12.70
  -6   0  -5   64.62   12.46
   6   0  -5   62.05   11.94
   6   0  -4 1710.55   53.89
  -6   0  -4 1723.74   54.22
  -6   0  -4 1797.73   57.16
  -6   0  -3  634.96   26.22
   6   0  -3  693.14   27.21
  -6   0  -3  662.99   27.48
   6   0  -3  666.90   27.14
  -6   0  -3  682.23   28.94
   6   0  -3  709.80   31.21
   6   0  -3  652.79   27.59
  -6   0  -3  646.83   28.10
   6   0  -2 1187.56   32.75
  -6   0  -2 1159.15   33.29
  -6   0  -2 1174.98   32.75
   6   0  -2 1199.85   33.17
   6   0  -2 1146.81   37.56
  -6   0  -2 1196.05   35.70
  -6   0  -2 1167.29   34.74
   6   0  -2 1082.71   28.29
   6   0  -2 1207.13   37.31
  -6   0  -2 1155.73   35.66
   6   0  -2 1194.75   37.65
  -6   0  -2 1158.30   36.51
  -6   0  -1 1419.06   31.86
   6   0  -1 1465.67   31.72
  -6   0  -1 1436.37   31.53
   6   0  -1 1397.58   31.55
  -6   0  -1 1440.94   36.93
   6   0  -1 1436.79   33.22
  -6   0  -1 1365.30   34.96
  -6   0  -1 1286.59   39.31
   6   0  -1 1398.73   39.66
  -6   0  -1 1416.17   38.59
   6   0  -1 1430.83   38.55
  -6   0  -1 1385.62   37.28
   6   0  -1 1407.62   38.01
   6   0   0 9999.00  184.73
  -6   0   0 9891.24  183.42
  -6   0   0 9660.30  179.94
  -6   0   0 9506.41  177.66
  -6   0   0 9496.20  178.78
  -6   0   1 1647.81   35.40
   6   0   1 1626.20   35.21
  -6   0   1 1587.65   35.31
   6   0   1 1685.17   35.61
  -6   0   1 1710.63   44.12
  -6   0   1 1631.04   37.31
   6   0   1 1620.61   39.50
  -6   0   1 1645.97   42.06
  -6   0   1 1603.52   41.88
   6   0   1 1584.49   42.00
   6   0   1 1689.11   42.97
  -6   0   1 1572.68   42.21
  -6   0   2 1432.64   38.38
   6   0   2 1503.64   38.52
  -6   0   2 1421.40   38.66
   6   0   2 1496.98   38.74
   6   0   2 1475.43   41.79
   6   0   2 1518.40   41.75
  -6   0   2 1474.83   42.02
   6   0   2 1438.90   42.27
  -6   0   2 1509.18   43.24
   6   0   2 1529.18   42.31
  -6   0   2 1412.43   42.71
  -6   0   3  589.54   24.92
   6   0   3  614.44   25.08
   6   0   3  605.57   25.38
  -6   0   3  615.01   25.54
   6   0   3  569.55   26.29
   6   0   3  603.02   27.53
   6   0   3  575.80   26.36
   6   0   3  604.43   27.50
  -6   0   3  532.34   25.57
  -6   0   4 1766.48   55.43
   6   0   4 1747.22   54.93
   6   0   4 1779.24   57.82
  -6   0   4 1789.08   55.35
   6   0   4 1761.72   56.59
  -6   0   5   72.07   12.46
   6   0   5   81.02   12.34
   6   0   5   48.67   11.47
  -6   0   5   72.71   11.60
   6   0   5   41.62    9.63
  -6   0   6  430.04   31.04
   6   0   6  436.79   30.90
   6   0   6  461.37   32.87
  -6   0   6  471.75   32.61
   6   0   6  479.73   31.48
  -6   0   7   26.79   13.00
   6   0   7   29.60   12.61
   6   0   7   24.92   14.49
  -6   0   7   18.09   10.45
   6   0   7    6.25    8.45
  -6   0   8   85.39   19.02
   6   0   8   93.47   19.12
   6   0   8   86.98   20.17
   6   0   8   81.65   17.40
  -6   0   8   73.02   18.95
  -6   1  -8   19.87   13.61
  -6  -1  -8   11.02   11.79
   6   1  -8    6.24   11.00
  -6   1  -8   32.90   14.84
   6  -1  -8   28.55   13.31
   6   1  -8   21.58   15.23
  -6   1  -7   38.30   11.79
  -6  -1  -7   36.65   12.92
   6   1  -7   32.24   12.48
  -6   1  -7   42.88   13.71
   6  -1  -7   25.56   11.41
   6   1  -7   41.89   13.94
  -6   1  -6   -2.72    9.72
  -6  -1  -6   15.38   11.37
   6   1  -6   29.56   12.17
  -6   1  -6    1.22    8.21
   6  -1  -6   -1.81    8.53
  -6  -1  -6   16.72   10.04
   6   1  -6    7.27   10.08
  -6   1  -5  325.00   24.07
   6  -1  -5  384.13   25.56
  -6  -1  -5  358.78   24.87
   6   1  -5  382.96   25.72
   6   1  -5  372.93   27.41
  -6  -1  -5  347.53   17.41
  -6  -1  -5  351.40   25.28
  -6   1  -5  306.60   19.47
  -6   1  -5  366.29   26.90
  -6   1  -4   83.51   12.10
  -6  -1  -4   96.00   12.11
   6   1  -4   95.01   12.30
  -6   1  -4   88.45   11.55
   6  -1  -4   81.22   11.48
  -6  -1  -4   78.80   10.77
   6   1  -4   73.39   12.53
   6   1  -3  136.57   12.13
  -6  -1  -3  142.10   12.83
  -6   1  -3  160.09   13.12
  -6  -1  -3  154.96   12.51
   6  -1  -3  172.20   13.31
   6  -1  -3  167.18   13.27
  -6  -1  -3  145.42   12.38
   6  -1  -3  147.98   12.29
   6   1  -3  164.82   15.20
  -6  -1  -3  160.50   13.08
  -6   1  -3  167.17   14.84
   6  -1  -2  824.20   27.18
  -6  -1  -2  829.02   27.57
   6  -1  -2  839.43   26.94
   6   1  -2  836.89   27.24
  -6   1  -2  831.03   27.01
  -6  -1  -2  845.02   26.84
   6  -1  -2  836.30   27.12
  -6  -1  -2  863.63   27.29
   6  -1  -2  839.21   30.71
  -6  -1  -2  798.03   29.88
  -6   1  -2  823.68   29.82
   6   1  -2  816.98   31.20
  -6  -1  -2  778.13   31.66
   6   1  -2  841.80   30.68
  -6   1  -2  816.21   31.05
   6   1  -2  808.65   29.96
   6   1  -2  793.46   29.48
  -6  -1  -2  793.08   26.49
   6  -1  -2  863.86   30.54
  -6   1  -2  777.81   26.69
   6  -1  -2  834.35   30.03
   6  -1  -1  531.33   16.48
  -6  -1  -1  496.29   16.19
   6  -1  -1  516.00   16.69
  -6  -1  -1  512.36   16.77
   6  -1  -1  529.37   16.71
  -6  -1  -1  511.22   17.03
  -6   1  -1  495.10   16.66
  -6  -1  -1  525.04   16.68
   6  -1  -1  503.78   16.83
   6   1  -1  539.06   16.93
  -6   1  -1  533.72   16.16
  -6  -1  -1  533.13   21.94
   6   1  -1  545.13   22.98
  -6  -1  -1  537.25   16.76
  -6   1  -1  555.19   22.17
   6  -1  -1  531.70   20.89
  -6   1  -1  526.08   20.31
   6  -1  -1  504.21   19.56
  -6   1  -1  494.89   19.15
  -6  -1  -1  511.05   23.43
   6   1  -1  542.78   20.64
  -6  -1  -1  526.49   17.47
   6   1  -1  535.59   20.75
   6  -1  -1  561.40   20.57
  -6  -1  -1  538.95   22.31
  -6   1  -1  492.72   18.77
  -6   1  -1  499.03   22.08
   6  -1   0  729.92   18.71
  -6  -1   0  732.65   18.97
  -6   1   0  725.92   18.55
   6   1   0  727.70   18.85
  -6   1   0  718.73   18.71
   6   1   0  719.97   18.99
  -6  -1   0  722.69   18.61
   6  -1   0  703.29   18.18
  -6  -1   0  718.75   18.78
   6  -1   0  731.10   18.70
   6  -1   0  754.70   23.32
  -6   1   0  754.16   22.43
  -6   1   0  691.40   24.10
   6  -1   0  765.50   24.58
  -6  -1   0  720.68   26.68
   6   1   0  746.87   27.45
  -6   1   0  686.68   24.75
  -6  -1   0  718.08   22.03
  -6  -1   0  756.44   22.77
   6  -1   0  720.35   20.89
  -6   1   0  781.36   21.04
  -6  -1   0  746.52   25.93
  -6  -1   1  532.86   16.68
  -6   1   1  500.98   16.03
   6  -1   1  499.05   16.05
  -6   1   1  530.06   16.75
   6   1   1  518.78   16.57
   6   1   1  513.45   16.20
   6   1   1  507.68   16.32
  -6   1   1  509.17   16.34
  -6  -1   1  522.17   14.26
   6  -1   1  452.23   15.89
  -6  -1   1  531.40   22.24
   6   1   1  507.14   16.35
   6  -1   1  480.59   20.02
  -6  -1   1  500.48   20.32
  -6  -1   1  510.35   20.87
   6   1   1  561.58   22.24
  -6  -1   1  503.45   19.94
  -6   1   1  530.66   19.86
   6   1   1  487.33   17.69
  -6   1   1  518.07   20.89
   6   1   2  917.42   28.86
   6  -1   2  908.20   28.58
  -6   1   2  943.52   28.76
   6   1   2  894.10   28.37
  -6   1   2  897.22   28.92
  -6  -1   2  905.50   28.63
   6   1   2  894.10   28.58
  -6   1   2  913.68   28.86
   6  -1   2  894.47   28.08
   6   1   2  911.34   29.63
   6  -1   2  914.34   31.72
   6   1   2  938.96   33.40
   6  -1   2  910.24   28.00
   6   1   2  960.71   29.96
  -6  -1   2  872.00   31.72
   6  -1   2  937.16   33.78
  -6   1   2  947.47   30.97
  -6  -1   2  915.97   31.69
   6   1   2  956.03   34.12
  -6  -1   2  911.58   32.36
  -6   1   2  894.92   31.94
   6  -1   3  198.06   14.23
  -6  -1   3  185.10   14.19
  -6   1   3  223.76   15.12
   6   1   3  192.32   13.90
   6  -1   3  191.13   14.28
  -6  -1   3  208.75   15.20
  -6   1   3  205.31   15.00
   6   1   3  212.03   14.82
   6  -1   3  199.67   15.93
   6   1   3  177.91   15.61
   6  -1   3  188.77   14.01
   6   1   3  208.16   15.48
  -6   1   3  211.37   15.20
  -6  -1   3  191.05   15.46
   6   1   3  218.54   17.60
  -6  -1   3  197.17   16.01
  -6  -1   3  184.74   15.12
   6   1   3  193.31   14.99
   6  -1   3  212.91   13.67
  -6   1   3  206.68   16.13
  -6  -1   4   77.87   11.29
   6  -1   4   72.94   10.77
  -6   1   4   92.72   12.07
   6   1   4   72.51   10.60
   6  -1   4   54.09   10.11
   6   1   4   78.50   11.58
   6  -1   4   75.04   10.29
  -6  -1   4   83.90   11.47
  -6  -1   4   66.43   10.24
   6   1   4   78.49   12.71
  -6  -1   4   80.29   11.68
  -6   1   4   62.34    9.53
  -6  -1   5  353.70   25.80
   6  -1   5  314.68   24.08
   6   1   5  338.47   24.47
  -6   1   5  323.57   24.09
  -6  -1   5  359.57   25.71
   6  -1   5  299.29   24.73
   6   1   5  365.45   26.64
   6   1   5  360.32   26.62
  -6   1   5  307.73   21.91
   6  -1   5  305.65   21.31
  -6   1   6    1.33    8.93
   6  -1   6   22.20    9.95
   6   1   6   32.00   11.57
  -6  -1   6   23.83   11.34
   6  -1   6   19.71   11.83
  -6   1   6   18.63    8.95
   6   1   6   42.45   12.54
   6   1   6   32.96   11.68
   6  -1   6   29.50   10.67
  -6  -1   6   20.10    9.83
  -6   1   7   13.45   11.57
  -6  -1   7   10.55    9.71
   6  -1   7   13.97    9.97
   6   1   7   43.53   14.38
   6  -1   7   40.59   13.63
  -6   1   7   31.35   12.21
   6  -1   7   15.36   10.02
   6   1   7   50.69   16.12
  -6  -1   7   30.71   11.61
   6   1   7   28.25   13.56
   6  -1   8   23.69   12.89
  -6   1   8   20.77   14.15
   6   1   8  -17.57   13.84
  -6  -1   8   10.05   14.36
   6  -1   8    0.93   12.36
  -6  -1   8   -1.32   11.83
   6   1   8    8.10   11.74
   6   1   8    6.17   11.18
  -6   1   8  -10.55   12.98
  -6   2  -8   21.65   13.38
   6   2  -8   20.45   11.01
  -6   2  -8   17.92   13.35
  -6  -2  -8   45.95   15.19
   6  -2  -8   32.09   13.05
  -6   2  -8   21.66   11.16
   6   2  -8   21.67   16.35
   6   2  -7   18.23   12.46
  -6   2  -7    0.80    9.19
  -6   2  -7    1.34   10.91
   6  -2  -7  -13.96   10.42
  -6  -2  -7    0.49    8.78
   6   2  -7    9.11   11.11
  -6   2  -7    5.57    9.25
  -6   2  -6   16.60   10.94
  -6   2  -6    3.95    8.33
   6   2  -6   23.21   11.41
   6  -2  -6   12.22    8.81
  -6  -2  -6   20.08    9.82
   6   2  -6    5.08   11.37
  -6   2  -6   10.36    8.58
  -6   2  -5  166.78   19.31
  -6   2  -5  138.25   16.21
  -6  -2  -5  126.40   15.33
   6  -2  -5  130.98   15.76
   6   2  -5  155.08   17.88
  -6  -2  -5  128.76   15.65
   6   2  -5  131.92   18.11
  -6   2  -5  116.54   14.77
   6   2  -5  132.00    7.83
  -6  -2  -5  126.79    8.57
  -6   2  -5  141.14   12.02
  -6  -2  -4   42.70    9.62
  -6   2  -4   55.61   11.03
  -6  -2  -4   65.94   10.31
  -6   2  -4   49.66   10.21
   6   2  -4   56.14   10.70
   6  -2  -4   45.93    9.45
   6   2  -4   53.15   11.24
  -6   2  -4   45.75    9.72
  -6   2  -4   46.45    6.17
  -6  -2  -4   47.31    4.49
   6  -2  -3   23.50    6.20
  -6  -2  -3   19.61    6.07
  -6   2  -3   31.22    8.47
  -6  -2  -3   29.28    6.28
   6   2  -3   31.69    7.70
   6  -2  -3   28.14    7.23
  -6  -2  -3   32.37    7.34
  -6   2  -3   26.83    7.07
  -6  -2  -3   24.32    6.72
   6  -2  -3   15.24    5.48
  -6  -2  -3   27.17    7.10
   6   2  -3   40.23    7.72
  -6   2  -3   26.60    6.57
  -6  -2  -3   23.31    7.88
   6   2  -3   29.01    7.45
  -6   2  -3   16.65    6.35
  -6   2  -3   25.12    3.76
   6  -2  -2  160.58   11.63
  -6  -2  -2  154.77   11.53
   6  -2  -2  142.02   11.12
  -6  -2  -2  125.23   10.70
  -6  -2  -2  150.13   11.36
   6  -2  -2  145.74   11.41
   6  -2  -2  148.92   12.05
  -6  -2  -2  149.68   11.92
   6   2  -2  142.02   11.29
  -6   2  -2  151.56   11.86
  -6   2  -2  143.29   12.65
   6   2  -2  136.94   12.93
  -6   2  -2  158.27   13.52
  -6  -2  -2  130.88   12.92
  -6   2  -2  146.64    9.13
   6  -2  -2  153.00   12.73
   6   2  -2  139.97   12.08
   6   2  -2  143.67   13.05
  -6   2  -2  151.71   13.97
   6  -2  -2  153.96   12.89
  -6  -2  -2  127.96    9.32
   6  -2  -1  463.38   18.56
  -6  -2  -1  473.82   17.95
  -6  -2  -1  491.98   18.99
   6  -2  -1  485.14   17.76
  -6  -2  -1  448.55   18.03
  -6  -2  -1  484.21   19.16
   6  -2  -1  483.23   19.26
   6   2  -1  473.99   18.89
   6  -2  -1  518.93   18.54
  -6   2  -1  509.69   19.27
  -6  -2  -1  462.01   23.18
  -6   2  -1  529.13   23.26
  -6   2  -1  479.29   21.97
  -6  -2  -1  470.53   24.38
   6  -2  -1  512.63   22.51
   6   2  -1  484.40   22.82
  -6   2  -1  478.77   16.03
   6  -2  -1  515.74   19.76
  -6  -2  -1  486.86   23.20
  -6  -2  -1  488.00   13.93
  -6  -2  -1  491.70   15.45
   6   2  -1  466.15   20.33
   6   2  -1  481.51   19.45
  -6   2  -1  484.00   23.64
   6  -2  -1  492.85   19.49
  -6   2   0 1680.48   43.41
  -6  -2   0 1706.20   43.79
   6  -2   0 1669.66   43.67
   6   2   0 1641.57   43.39
  -6   2   0 1724.69   44.12
   6   2   0 1659.56   44.06
  -6  -2   0 1719.31   43.82
   6  -2   0 1658.59   43.70
  -6  -2   0 1647.06   43.11
   6  -2   0 1657.00   42.42
   6  -2   0 1803.57   40.79
  -6  -2   0 1806.66   51.11
  -6   2   0 1748.77   48.68
  -6   2   0 1897.81   39.82
   6  -2   0 1852.36   49.02
   6   2   0 1879.84   52.00
  -6   2   0 1698.38   49.48
   6   2   0 1801.64   48.48
  -6  -2   0 1905.58   48.74
  -6  -2   0 1869.27   43.39
   6   2   0 1815.01   43.29
   6  -2   0 1889.61   40.40
  -6  -2   0 1776.02   40.32
  -6   2   1  436.95   17.61
   6   2   1  442.00   17.62
  -6   2   1  439.85   17.95
  -6   2   1  419.45   17.47
   6   2   1  451.26   17.98
  -6  -2   1  476.66   18.08
   6  -2   1  452.76   17.73
   6   2   1  479.18   18.58
  -6  -2   1  456.19   13.51
   6   2   1  452.26   14.70
   6  -2   1  470.03   21.39
  -6  -2   1  460.98   22.05
   6  -2   1  462.90   22.19
  -6  -2   1  467.01   20.05
  -6  -2   1  454.65   16.17
   6   2   1  454.46   22.87
   6   2   1  405.43   13.72
  -6   2   1  424.86   19.73
  -6  -2   1  448.12   18.50
  -6  -2   2  193.39   12.66
   6  -2   2  188.28   12.47
  -6   2   2  204.02   12.81
   6   2   2  184.59   12.47
  -6   2   2  213.34   13.76
   6   2   2  205.45   13.40
   6   2   2  200.55   13.14
  -6   2   2  198.85   12.98
   6  -2   2  191.38   10.52
  -6  -2   2  174.01   11.01
   6   2   2  173.15   11.99
  -6  -2   2  222.07   15.87
   6  -2   2  184.26   15.09
   6   2   2  196.27   15.72
  -6  -2   2  199.25   14.43
  -6  -2   2  198.54   15.06
   6   2   2  190.29   16.12
   6   2   2  185.15   11.41
  -6  -2   2  192.52   12.62
   6  -2   2  215.39   16.01
  -6   2   2  225.47   15.23
   6   2   3   52.59    8.09
  -6   2   3   37.29    7.41
   6   2   3   48.44    7.71
   6   2   3   46.33    8.44
  -6   2   3   42.94    8.08
  -6  -2   3   27.09    6.62
   6  -2   3   35.11    7.31
  -6  -2   3   38.29    7.41
  -6   2   3   38.14    7.38
   6   2   3   39.67    7.94
   6  -2   3   33.59    8.41
   6  -2   3   37.75    6.32
   6  -2   3   30.48    5.03
  -6   2   3   40.11    8.08
  -6  -2   3   37.95    7.13
   6   2   3   37.61    9.62
   6   2   3   37.94    7.40
  -6  -2   3   41.10    9.32
  -6   2   3   35.27    7.20
  -6  -2   3   34.51    7.47
   6   2   4   39.72    9.48
  -6   2   4   36.54    8.85
  -6   2   4   32.99    8.48
   6   2   4   49.93    9.68
  -6  -2   4   44.86    9.50
   6  -2   4   11.12    6.68
   6  -2   4   47.82   10.58
  -6  -2   4   31.11    8.53
   6  -2   4   29.49    5.87
   6   2   4   37.50   11.36
  -6  -2   4   36.45    8.61
   6   2   4   39.84   10.37
  -6   2   4   43.10    8.15
   6   2   5  111.82   15.96
  -6  -2   5   88.60   13.97
  -6   2   5  131.70   16.43
   6  -2   5  133.19   16.49
   6  -2   5  121.73   16.52
  -6   2   5  129.77   14.45
  -6  -2   5  120.85   15.05
   6   2   5  109.83   16.76
   6   2   5  111.10   15.10
   6  -2   5  138.45   13.16
  -6  -2   6   41.59   12.82
   6  -2   6   34.17   11.39
  -6   2   6    7.60    9.13
   6   2   6   16.19   10.80
   6  -2   6   42.26   13.24
  -6   2   6   36.22   10.30
   6   2   6   21.70   10.76
   6   2   6   42.57   13.74
  -6  -2   6   21.53   11.44
   6  -2   6   36.53    8.93
  -6  -2   7   -5.98   10.44
   6  -2   7   11.75   11.88
  -6   2   7  -14.89   10.60
   6   2   7   16.29   12.04
   6  -2   7    9.41   11.60
   6   2   7    2.91   11.18
  -6  -2   7    4.89   10.97
   6   2   7   15.85   12.65
   6  -2   8   36.83   15.59
  -6  -2   8   36.98   15.81
  -6   2   8   31.34   14.77
   6   2   8   31.13   12.20
   6  -2   8   14.57   13.64
  -6  -2   8   15.28   14.57
  -6   2   8   16.28   14.64
   6   2   8   20.48   12.79
   6   2   8   41.92   16.46
   6   2   9   20.10   19.06
  -6   3  -8    2.22   13.33
   6  -3  -8    8.45   12.46
  -6  -3  -8    3.89   11.84
   6   3  -8    7.21   12.72
   6  -3  -8    3.59   11.70
  -6  -3  -8   11.19   12.19
  -6   3  -7   80.06   18.72
   6  -3  -7  115.06   19.63
  -6  -3  -7   75.55   16.42
   6  -3  -7  109.81   19.68
  -6  -3  -7   76.89   17.28
   6   3  -7  114.13   20.07
  -6   3  -7   75.79   14.93
   6  -3  -6  258.05   23.97
  -6  -3  -6  236.68   22.91
  -6  -3  -6  259.35   25.87
   6  -3  -6  271.56   25.98
  -6   3  -6  257.25   22.87
   6   3  -6  216.03   23.55
  -6   3  -6  286.61   27.68
  -6   3  -5  116.36   17.00
   6  -3  -5  129.60   16.42
  -6  -3  -5  121.30   15.93
   6  -3  -5  139.09   17.87
  -6  -3  -5  140.74   18.04
   6   3  -5  118.30   17.06
  -6   3  -5  143.62   16.66
  -6   3  -5  123.86   10.47
   6  -3  -4  783.57   35.86
  -6  -3  -4  790.78   36.04
   6  -3  -4  936.58   40.89
  -6  -3  -4  889.68   39.82
  -6   3  -4  808.60   37.08
   6   3  -4  795.08   38.09
  -6   3  -4  868.77   40.58
  -6   3  -4  799.71   24.10
   6  -3  -3  152.80   13.83
  -6   3  -3  148.32   16.14
  -6  -3  -3  146.64   13.74
   6  -3  -3  145.46   14.48
  -6  -3  -3  149.51   15.00
  -6  -3  -3  157.48   16.41
   6   3  -3  151.98   15.41
  -6   3  -3  134.61   14.59
  -6  -3  -2  995.08   33.99
   6  -3  -2 1030.88   34.49
   6  -3  -2  996.68   35.13
  -6  -3  -2  940.22   35.02
   6  -3  -2 1070.62   36.68
   6  -3  -2 1044.43   35.02
   6   3  -2 1019.55   35.87
  -6   3  -2  991.42   35.50
  -6  -3  -2  967.49   35.92
  -6  -3  -2  974.01   34.05
  -6  -3  -2 1048.25   40.49
  -6   3  -2 1022.13   38.71
   6   3  -2  974.69   37.14
  -6   3  -2  971.43   25.31
  -6   3  -2 1012.83   39.47
   6   3  -2  973.16   35.12
   6   3  -1  195.28   14.21
  -6   3  -1  161.85   13.00
  -6  -3  -1  180.25   12.72
   6  -3  -1  183.32   12.56
   6  -3  -1  169.13   13.06
  -6  -3  -1  181.02   13.37
  -6  -3  -1  195.58   13.08
   6  -3  -1  188.67   12.62
   6  -3  -1  178.97   13.71
  -6  -3  -1  187.67   13.85
  -6   3  -1  174.61   13.08
   6   3  -1  211.50   14.42
   6   3  -1  189.78    8.92
  -6   3  -1  181.34   15.28
   6   3  -1  194.19   14.90
   6  -3  -1  170.22   15.39
  -6  -3  -1  157.90   14.90
  -6   3  -1  175.83   14.80
  -6  -3  -1  192.64   16.53
  -6   3  -1  169.06   14.66
  -6  -3  -1  190.53   15.34
   6   3  -1  182.99   13.49
  -6  -3  -1  183.72    7.10
   6   3  -1  189.01   12.21
  -6  -3   0  803.61   30.11
   6   3   0  738.88   29.42
   6  -3   0  791.67   30.16
  -6   3   0  766.50   29.91
  -6   3   0  763.24   29.66
   6   3   0  757.39   29.58
   6  -3   0  817.06   29.51
  -6  -3   0  766.75   29.08
  -6  -3   0  758.36   29.48
   6  -3   0  806.12   30.26
  -6  -3   0  754.30   32.02
   6  -3   0  848.65   33.43
   6   3   0  809.54   33.15
   6  -3   0  818.24   21.46
  -6   3   0  780.82   32.98
   6   3   0  791.93   19.05
   6   3   0  802.57   22.63
   6   3   0  823.08   26.52
   6   3   0  858.09   31.47
  -6  -3   0  850.47   31.48
  -6  -3   0  869.79   26.81
  -6   3   1  255.89   15.42
   6   3   1  263.17   15.44
  -6   3   1  233.23   15.04
  -6   3   1  286.61   16.47
  -6  -3   1  252.40   15.24
   6   3   1  252.30   15.66
   6  -3   1  254.20   15.50
   6   3   1  299.44   17.00
   6  -3   1  254.21   18.31
   6  -3   1  257.76   17.21
  -6  -3   1  273.49   18.02
  -6  -3   1  280.10   11.10
  -6  -3   1  272.64   16.26
   6   3   1  255.77   11.15
  -6  -3   1  273.62   16.14
   6   3   1  258.59   18.38
  -6  -3   1  275.22   11.78
   6  -3   1  244.85    8.06
  -6   3   2  890.96   32.37
  -6  -3   2  820.41   31.09
  -6   3   2  881.64   32.64
   6   3   2  925.24   32.47
   6   3   2  843.48   32.40
   6  -3   2  891.76   32.03
  -6   3   2  910.30   33.06
   6   3   2  879.15   32.20
  -6  -3   2  904.51   32.98
   6  -3   2  952.35   33.21
  -6  -3   2  866.30   34.67
  -6  -3   2  809.76   21.94
  -6  -3   2  894.22   28.25
   6  -3   2  869.92   34.51
   6  -3   2  875.78   35.67
   6   3   2  929.47   38.75
   6   3   2  907.46   26.23
  -6  -3   2  818.10   32.72
  -6   3   2  917.57   33.23
  -6  -3   2  896.21   30.10
   6   3   3  159.18   14.65
  -6   3   3  136.62   13.71
  -6   3   3  135.29   13.37
   6   3   3  137.83   13.42
   6  -3   3  164.51   15.86
  -6  -3   3  150.46   12.94
   6   3   3  191.68   19.77
   6   3   3  163.04   12.48
  -6  -3   3  146.02   13.44
  -6  -3   3  159.10   14.86
  -6   3   3  128.66   13.09
  -6   3   4  818.18   36.95
   6   3   4  819.74   37.35
   6   3   4  823.90   37.71
  -6   3   4  860.77   37.91
  -6  -3   4  779.23   34.42
   6   3   4  793.40   36.10
   6  -3   4  825.37   39.60
  -6  -3   4  813.69   36.20
   6  -3   4  784.45   24.38
   6   3   4  762.89   40.96
  -6   3   4  832.84   32.99
  -6   3   4  810.78   36.86
   6   3   5  156.27   17.91
  -6   3   5  114.31   15.90
  -6  -3   5  138.12   16.93
   6  -3   5  126.81   16.47
  -6   3   5  119.87   15.85
   6   3   5  119.24   15.90
   6  -3   5  108.49   16.12
   6  -3   5  110.21    9.98
  -6   3   5  119.95   13.16
  -6  -3   5  126.22   15.69
  -6  -3   5  131.99   16.47
   6   3   5  109.06   17.43
   6   3   5  125.27   16.55
   6  -3   6  265.87   25.18
  -6  -3   6  306.07   27.46
   6   3   6  278.41   25.64
  -6   3   6  311.29   27.19
   6   3   6  301.11   27.39
  -6  -3   6  314.02   27.18
   6  -3   6  316.62   29.56
   6  -3   6  295.73   18.32
   6   3   6  301.95   29.82
  -6   3   6  289.67   21.79
  -6  -3   7   61.34   15.99
   6  -3   7   46.48   14.73
  -6   3   7   63.86   15.77
   6   3   7   72.96   16.04
  -6  -3   7   86.76   16.88
   6  -3   7   56.70   15.02
   6   3   7   81.25   19.36
   6   3   7  100.97   18.49
  -6   3   8   27.18   14.44
   6  -3   8   -2.55   11.56
  -6  -3   8   -9.71   12.53
   6   3   8   10.79   11.73
  -6  -3   8   19.94   12.58
   6  -3   8   15.38   14.28
   6   3   8    8.88   13.92
   6   3   8   -5.95   13.63
   6   3   9   39.70   18.01
  -6   4  -8  117.32   23.72
   6  -4  -8  111.09   20.77
  -6  -4  -8   85.27   19.08
   6   4  -8   85.26   20.09
   6  -4  -8   99.38   21.41
  -6  -4  -8   91.40   21.67
  -6   4  -7   25.06   14.31
   6  -4  -7    9.01   11.44
  -6  -4  -7   -0.19   11.06
  -6   4  -7   30.20   12.32
   6   4  -7   11.54   11.35
   6  -4  -7   18.29   13.33
  -6  -4  -7    7.74   11.84
  -6   4  -6  235.94   26.33
   6  -4  -6  229.14   23.54
  -6  -4  -6  187.26   22.43
   6   4  -6  232.33   24.36
  -6   4  -6  226.32   22.33
   6  -4  -6  232.58   26.09
  -6  -4  -6  222.80   25.06
  -6   4  -5  132.31   18.78
   6  -4  -5  189.67   19.89
  -6  -4  -5  153.16   18.20
   6  -4  -5  172.90   20.87
  -6  -4  -5  161.34   20.20
  -6   4  -5  189.81   20.11
   6   4  -5  132.67   17.78
   6  -4  -4  323.13   23.08
  -6  -4  -4  307.66   23.23
   6  -4  -4  364.73   26.05
  -6  -4  -4  321.06   25.26
  -6  -4  -4  327.62   26.08
   6   4  -4  319.40   24.17
  -6   4  -4  316.76   23.50
  -6  -4  -4  293.66   15.77
  -6   4  -4  267.42   24.39
  -6  -4  -3  141.09   14.45
   6  -4  -3  130.63   13.98
  -6   4  -3  101.56   14.41
   6   4  -3  136.19   14.02
   6  -4  -3  115.11   14.33
  -6  -4  -3  121.25   14.65
  -6  -4  -3  111.45   15.06
   6   4  -3  134.25   15.11
  -6   4  -3   79.88   12.43
  -6  -4  -3  120.07    7.68
   6   4  -2  381.23   23.26
  -6   4  -2  414.36   24.12
   6  -4  -2  435.45   22.85
  -6  -4  -2  418.89   22.79
  -6  -4  -2  400.14   23.75
   6  -4  -2  462.50   25.46
   6   4  -2  412.03   24.03
  -6   4  -2  423.24   25.35
  -6  -4  -2  379.95   25.67
   6   4  -2  398.30   18.54
   6   4  -2  395.71   21.52
  -6   4  -2  370.62   11.94
   6   4  -2  358.30   18.86
  -6   4  -2  414.88   26.33
   6  -4  -1   65.78    9.43
  -6  -4  -1   63.67    9.47
  -6  -4  -1   46.92    9.57
  -6   4  -1   53.14    9.63
  -6   4  -1   56.49    9.36
   6  -4  -1   58.78   10.68
   6  -4  -1   58.85    9.81
  -6  -4  -1   72.44   10.50
   6   4  -1   68.69   10.21
   6   4  -1   55.67    9.41
  -6  -4  -1   57.83    8.71
   6  -4  -1   47.76    8.96
   6   4  -1   54.60    5.50
  -6  -4  -1   35.34    8.61
  -6  -4  -1   47.20   10.38
  -6   4  -1   53.77    9.32
   6   4  -1   65.35   10.72
   6   4  -1   42.15    6.19
  -6   4  -1   52.76   10.17
   6   4  -1   58.26    9.58
  -6  -4   0 1062.11   39.77
   6  -4   0 1057.30   39.67
  -6   4   0 1054.62   39.53
   6   4   0 1010.53   38.78
   6  -4   0 1051.04   38.51
  -6  -4   0 1052.00   38.99
   6  -4   0 1044.61   39.56
  -6   4   0  985.16   38.92
   6   4   0 1098.44   40.52
  -6  -4   0 1075.20   39.99
   6  -4   0 1057.50   24.78
  -6  -4   0  967.11   39.22
   6   4   0 1002.97   27.80
   6   4   0 1068.79   40.49
   6   4   0 1008.25   26.86
  -6  -4   0 1075.99   38.60
   6   4   0 1040.83   38.74
   6   4   0 1063.43   33.74
   6   4   1   94.46   11.55
  -6   4   1   88.49   10.64
  -6  -4   1   76.36   10.57
   6  -4   1   77.96   10.69
   6  -4   1  101.49   11.74
  -6  -4   1   82.37   11.22
  -6   4   1  102.94   11.86
  -6   4   1   96.45   11.18
   6   4   1   90.36   10.96
   6   4   1  105.57   11.91
  -6   4   1   97.29    8.12
  -6  -4   1   77.38   10.82
   6  -4   1   85.07   12.78
  -6  -4   1   96.47    8.03
  -6  -4   1   91.08   10.29
   6   4   1   85.52    7.10
  -6  -4   1   99.67    7.29
   6   4   1   81.08   12.96
  -6   4   2  493.29   26.02
   6   4   2  502.67   26.05
   6  -4   2  463.18   25.06
  -6   4   2  530.02   26.63
   6   4   2  503.07   25.82
  -6  -4   2  485.22   25.43
  -6  -4   2  459.00   25.42
   6  -4   2  488.98   27.77
  -6  -4   2  479.77   19.21
  -6  -4   2  504.27   21.06
  -6   4   2  514.84   22.99
  -6  -4   2  473.77   25.25
  -6  -4   2  486.23   21.36
   6   4   2  490.93   17.34
   6   4   2  443.61   28.30
  -6   4   2  472.43   23.95
  -6  -4   2  509.72   23.36
   6   4   3  101.10   10.00
  -6   4   3   85.29   12.11
   6   4   3   99.03   12.82
  -6   4   3  112.98   13.78
   6   4   3  108.90   13.64
   6  -4   3   90.18   13.68
  -6  -4   3   95.92   11.08
   6   4   3  123.83   16.95
  -6  -4   3   99.16   12.41
  -6  -4   3   88.38   10.52
  -6   4   3   99.78   12.01
  -6   4   4  313.44   23.71
   6   4   4  299.01   23.14
  -6   4   4  310.36   23.55
   6   4   4  321.26   24.25
   6  -4   4  316.14   25.43
  -6  -4   4  279.26   20.80
  -6   4   4  307.01   19.13
   6   4   4  296.29   26.67
  -6  -4   4  307.43   22.60
  -6   4   4  281.23   21.14
  -6   4   5  164.43   20.10
   6   4   5  183.65   20.71
   6   4   5  172.08   19.75
  -6   4   5  166.18   19.16
   6  -4   5  150.47   20.60
  -6  -4   5  206.47   19.88
   6   4   5  167.33   22.15
  -6  -4   5  156.74   17.79
  -6   4   5  183.42   15.92
   6   4   6  213.20   23.12
  -6  -4   6  171.26   21.48
  -6   4   6  205.92   23.29
   6   4   6  225.25   24.26
   6  -4   6  172.80   21.82
  -6  -4   6  191.34   21.86
   6  -4   6  172.41   22.75
   6   4   6  198.89   26.93
  -6   4   6  185.78   17.02
   6   4   6  157.22   21.61
   6  -4   7   17.05   11.02
   6   4   7  -11.71   11.61
  -6   4   7   15.08   10.66
  -6  -4   7   10.20   11.56
  -6  -4   7   14.23   11.34
   6  -4   7  -15.13   11.63
   6   4   7   -7.67   12.26
   6   4   7    0.02   10.91
  -6  -4   8   95.42   20.52
   6  -4   8   54.46   17.63
  -6   4   8  117.59   22.85
   6   4   8   69.56   17.26
   6  -4   8   82.49   20.73
  -6  -4   8   98.52   20.48
   6   4   8   95.71   21.37
   6   4   8   75.95   19.61
   6   5  -8   13.96   12.59
  -6   5  -7   38.38   15.04
   6  -5  -7   38.49   14.41
  -6  -5  -7   51.96   15.43
   6   5  -7   26.86   14.82
  -6   5  -7   10.90    9.60
   6  -5  -7    5.19   12.27
  -6  -5  -7   45.74   16.95
  -6   5  -6   36.06   14.34
   6  -5  -6   40.52   14.36
  -6  -5  -6   14.71   10.03
   6   5  -6   28.70   11.57
  -6   5  -6   21.94    9.90
   6  -5  -6   32.50   12.40
  -6  -5  -6   30.10   13.39
  -6   5  -5    6.76    9.63
   6  -5  -5   32.69   11.40
  -6  -5  -5   32.88   11.62
   6  -5  -5   28.15   12.53
  -6  -5  -5   22.26   11.99
   6   5  -5   35.45   12.87
  -6   5  -5   11.70    7.98
  -6  -5  -4   -2.85    8.28
  -6   5  -4    7.94    9.57
   6   5  -4   12.28    8.37
   6  -5  -4   13.31    9.14
   6  -5  -4   14.84   10.53
  -6  -5  -4   29.30   10.16
   6   5  -4   12.93    8.07
  -6   5  -4   24.70    6.23
  -6   5  -4    1.42    7.37
  -6  -5  -4   -5.03    8.84
  -6  -5  -4   15.80    4.41
  -6   5  -3   78.72   13.55
   6   5  -3   75.86   11.50
   6  -5  -3   76.29   11.83
  -6  -5  -3   75.00   12.50
  -6  -5  -3   89.29   14.73
   6  -5  -3   76.66   13.33
  -6  -5  -3   75.14   13.26
   6   5  -3   83.76   12.87
  -6   5  -3   81.91    6.90
  -6   5  -3   68.95   12.25
  -6  -5  -2    4.52    6.86
   6  -5  -2    3.20    6.26
  -6   5  -2    1.69    7.50
   6   5  -2    8.41    4.76
   6   5  -2   12.07    7.93
  -6  -5  -2   -1.14    7.59
   6  -5  -2    3.62    7.39
  -6   5  -2   -2.04    7.68
   6   5  -2    4.37    6.84
  -6  -5  -2    5.98    7.34
  -6   5  -2    9.74    7.08
   6   5  -2   -0.67    3.98
   6   5  -1   52.97    6.11
   6  -5  -1   39.09    9.35
  -6  -5  -1   58.76   10.31
   6  -5  -1   48.51   10.65
  -6  -5  -1   30.15    9.25
  -6   5  -1   59.18   11.78
   6   5  -1   45.85   10.58
  -6  -5  -1   67.07   12.52
   6   5  -1   37.89    6.11
   6   5  -1   50.17    9.68
   6   5  -1   52.72    8.86
  -6   5  -1   63.18   13.05
   6   5  -1   45.13    7.02
  -6   5   0    1.37    6.65
   6  -5   0    7.78    7.05
  -6  -5   0   14.52    7.60
   6   5   0   14.61    7.87
   6  -5   0    7.98    2.34
   6   5   0    6.91    3.78
   6   5   0   12.63    6.98
   6   5   0   -2.14    4.91
   6   5   0    7.15    2.79
  -6   5   1   43.22   10.13
   6   5   1   42.31   10.05
   6   5   1   27.27    7.91
  -6   5   1   46.52   10.66
  -6  -5   1   36.76    9.37
   6  -5   1   44.80   10.12
   6  -5   1   41.02    3.83
   6  -5   1   56.26   12.78
  -6   5   1   38.24    6.34
  -6  -5   1   23.33    5.76
  -6  -5   1   29.28    7.73
  -6  -5   1   38.12    5.44
   6   5   1   42.26    6.36
   6   5   1   52.28   10.58
   6   5   2   10.00    3.11
   6   5   2   13.72    6.92
  -6   5   2    3.16    7.25
  -6  -5   2    8.69    4.18
   6  -5   2    8.42    7.09
  -6   5   2    2.29    6.75
   6   5   2    1.06    5.96
  -6  -5   2   23.81    9.34
  -6   5   2    2.44    4.93
  -6  -5   2   -0.81    4.84
   6  -5   2   12.14    7.96
  -6  -5   2   -0.03    4.47
  -6   5   2   15.61    6.41
   6   5   2    7.45    7.78
   6  -5   2    8.89    2.36
   6   5   2    7.59    2.79
  -6  -5   2    1.89    4.67
  -6   5   3  101.89   14.75
   6   5   3   68.14    8.41
   6   5   3   82.03   13.09
  -6   5   3   80.69   12.94
   6   5   3   81.85   13.28
  -6  -5   3   65.28   10.34
  -6  -5   3   64.01    7.18
   6  -5   3   79.62   13.92
  -6   5   3   74.28   10.93
  -6  -5   3   62.78    8.54
   6   5   3   52.71   13.42
  -6  -5   3   75.02   12.83
  -6   5   4   20.46    9.73
   6   5   4   23.68    9.28
   6   5   4   12.23    9.01
  -6   5   4   23.67   10.62
   6  -5   4   12.40    8.82
  -6  -5   4   21.01    6.90
  -6  -5   4   16.42    8.50
   6   5   4   17.12   12.45
  -6   5   4   24.14    7.48
  -6   5   4   19.95    7.11
  -6  -5   4   11.83    5.41
  -6   5   5   19.18   10.61
   6   5   5   44.06   12.07
   6   5   5   44.49   13.60
  -6   5   5    6.68    9.45
   6  -5   5   41.96   13.10
  -6  -5   5   34.54   10.58
   6   5   5   29.49   12.55
  -6  -5   5   37.77    9.70
  -6   5   5   48.62    9.83
  -6   5   6   42.07   14.11
   6   5   6   20.61   11.19
  -6   5   6   23.01   11.67
   6   5   6   14.05    8.88
  -6  -5   6   13.23   10.52
   6  -5   6   32.55   13.79
   6   5   6   39.77   13.29
   6   5   6   19.71   12.95
  -6  -5   6   25.68   11.13
   6  -5   7   32.26   14.23
  -6   5   7   39.87   15.30
   6   5   7   30.40   11.49
  -6  -5   7    2.55   12.25
  -6  -5   7   41.07   14.46
   6  -5   7   13.34   12.06
   6   5   7   41.77   17.69
   6   5   7   38.18   14.76
  -6  -5   8   26.74   15.44
   6   5   8   11.16   16.03
   6   6  -8   28.60   14.35
  -6   6  -7    6.71   13.90
   6  -6  -7    3.94   11.56
  -6  -6  -7   16.14   12.03
   6   6  -7    6.67   11.83
   6  -6  -7   10.64   11.99
  -6  -6  -7  -14.98   15.35
  -6   6  -6  278.80   30.89
   6  -6  -6  265.77   28.20
  -6  -6  -6  231.69   25.99
  -6   6  -6  228.11   24.66
   6   6  -6  258.40   26.37
  -6  -6  -6  222.31   27.55
   6  -6  -6  276.52   29.98
   6  -6  -5  101.54   17.13
  -6  -6  -5   87.49   15.47
  -6   6  -5   79.74   17.19
   6   6  -5   90.39   15.59
   6  -6  -5   62.78   15.64
  -6  -6  -5   84.63   18.12
   6   6  -5   50.60   12.95
  -6   6  -5   71.66   14.68
   6  -6  -4  543.72   34.10
  -6  -6  -4  523.01   34.14
   6  -6  -4  567.83   38.17
  -6  -6  -4  533.87   36.94
  -6   6  -4  485.43   20.57
  -6  -6  -4  506.06   36.15
   6   6  -4  528.15   32.71
  -6   6  -4  518.70   34.24
   6   6  -4  545.05   32.13
  -6   6  -4  545.26   36.97
  -6  -6  -3   28.33    9.99
   6   6  -3   15.29    7.82
  -6   6  -3    4.75    8.79
   6  -6  -3   15.63    8.37
   6   6  -3   18.29    9.95
   6  -6  -3   22.78   10.47
  -6  -6  -3   17.32    9.90
  -6   6  -3   27.21   10.94
  -6  -6  -3   21.23    9.24
   6   6  -3   27.62    8.88
  -6   6  -3   34.91   11.45
  -6   6  -2  382.26   28.58
  -6  -6  -2  374.84   26.27
   6  -6  -2  396.77   26.60
   6   6  -2  420.32   29.38
   6  -6  -2  429.52   29.59
  -6  -6  -2  382.56   28.94
   6   6  -2  352.14   24.23
   6   6  -2  382.49   20.81
  -6  -6  -2  365.36   27.18
   6   6  -2  403.03   21.01
  -6   6  -2  346.80   11.76
  -6   6  -2  389.64   27.89
   6   6  -1  220.72   21.34
   6  -6  -1  187.06   18.46
  -6  -6  -1  211.85   19.79
  -6   6  -1  191.02   19.69
   6  -6  -1  176.91   19.31
  -6  -6  -1  227.88   22.03
  -6  -6  -1  215.10   20.37
   6   6  -1  213.00   14.57
   6   6  -1  215.91   19.68
   6   6  -1  233.37   18.90
  -6   6  -1  216.65   20.63
   6   6  -1  214.94   12.19
   6   6  -1  212.57   14.09
  -6   6   0  873.59   41.61
   6   6   0  840.81   41.29
  -6  -6   0  796.13   40.54
   6  -6   0  817.74   40.62
   6  -6   0  733.97   19.64
   6   6   0  773.97   29.57
  -6  -6   0  822.48   39.15
   6   6   0  791.30   36.81
   6   6   0  778.99   19.45
  -6   6   0  878.83   39.98
   6   6   0  758.23   22.67
  -6   6   1  187.47   19.44
   6   6   1  210.35   20.55
   6   6   1  220.02   22.03
  -6  -6   1  226.81   21.02
  -6   6   1  212.04   21.19
   6  -6   1  182.24   19.36
   6  -6   1  220.56   21.92
   6   6   1  224.24   15.95
   6  -6   1  196.69   10.05
   6   6   1  201.63   20.29
   6   6   1  210.52   14.45
  -6   6   2  386.08   27.15
   6   6   2  350.25   26.18
   6  -6   2  387.66   27.81
  -6  -6   2  320.32   24.78
  -6   6   2  378.38   26.94
   6   6   2  355.87   26.34
  -6   6   2  345.59   20.89
  -6  -6   2  330.78   20.72
  -6  -6   2  310.04   20.80
   6  -6   2  335.76   26.95
  -6   6   2  300.04   20.32
  -6  -6   2  314.18   19.90
   6   6   2  317.93   14.49
  -6  -6   2  349.10   19.49
   6   6   2  339.78   27.20
   6   6   2  334.19   13.37
  -6   6   3   36.96   10.52
   6   6   3   33.76    6.15
   6   6   3   36.96   11.56
  -6  -6   3   45.43   11.50
   6  -6   3   39.37   11.78
  -6   6   3   42.67   10.88
   6   6   3   44.88   11.97
   6  -6   3   30.66   11.73
  -6  -6   3   34.36    9.07
  -6  -6   3   42.27    7.53
  -6  -6   3   30.40    7.24
   6   6   3   25.38   10.90
   6  -6   3   31.64    3.80
  -6   6   3   39.88    9.80
  -6  -6   3   45.93   11.30
  -6   6   4  472.64   33.18
   6   6   4  400.45   30.06
  -6   6   4  428.13   31.50
   6   6   4  442.51   32.37
   6  -6   4  424.79   33.55
  -6  -6   4  413.85   27.33
  -6   6   4  364.34   24.95
  -6  -6   4  415.65   28.46
   6   6   4  441.28   36.82
  -6   6   5   92.97   15.78
   6   6   5   86.23   16.69
  -6   6   5  101.34   18.14
   6   6   5   80.73   17.14
   6  -6   5   72.73   17.26
  -6  -6   5   71.45   14.08
   6   6   5   74.29   18.56
  -6  -6   5   83.71   14.81
  -6   6   5   83.73   12.08
  -6   6   6  255.21   27.65
   6   6   6  257.10   27.59
  -6   6   6  261.16   28.63
   6   6   6  280.26   29.28
  -6  -6   6  232.40   25.79
   6  -6   6  223.14   27.34
  -6  -6   6  222.57   23.70
   6   6   6  224.27   28.54
   6   6   7   10.60   15.26
  -6   6   7   -6.51   10.73
  -6  -6   7   10.61   12.68
   6  -6   7   -4.03   11.54
  -6   6   7   -9.58   12.52
   6   6   7  -17.72   14.85
   6  -6   7   -5.94   13.44
  -6  -6   7   -5.68   10.89
   6   6   7   35.67   17.92
   6   6   7    4.21   11.78
  -6  -6   8   62.99   17.81
   6  -7  -6  101.78   19.34
  -6   7  -6   64.47   18.04
  -6  -7  -6   69.40   15.51
   6   7  -6   81.51   17.47
  -6   7  -6   88.94   17.68
   6  -7  -6  119.30   22.12
  -6  -7  -6   66.10   19.01
  -6   7  -5   37.61   13.95
   6   7  -5   27.21   11.59
  -6  -7  -5   19.98   12.14
   6  -7  -5   25.01   11.73
   6   7  -5   22.60   10.52
  -6   7  -5    4.65    9.76
  -6   7  -5   33.13   14.79
   6   7  -5   51.86   16.24
   6  -7  -5   43.26   16.37
  -6  -7  -5   41.83   15.43
   6  -7  -4  181.53   22.17
  -6  -7  -4  167.71   21.77
   6   7  -4  165.80   18.82
  -6   7  -4  155.94   22.33
  -6   7  -4  150.74   22.58
  -6  -7  -4  194.93   25.53
   6   7  -4  191.84   24.47
   6  -7  -4  165.86   22.66
  -6  -7  -4  159.40   23.01
   6   7  -4  167.96   19.67
  -6   7  -3  235.58   24.66
   6   7  -3  321.81   29.12
  -6  -7  -3  297.02   25.97
   6  -7  -3  284.40   25.54
  -6   7  -3  273.87   26.80
  -6  -7  -3  320.22   30.26
   6  -7  -3  252.35   26.47
   6   7  -3  270.99   23.30
  -6  -7  -3  267.75   26.32
   6   7  -3  289.08   21.08
  -6  -7  -2  215.47   21.84
   6  -7  -2  251.81   22.99
   6   7  -2  251.92   25.15
  -6  -7  -2  246.61   25.02
  -6   7  -2  231.29   24.54
   6  -7  -2  267.05   25.94
  -6  -7  -2  265.90   24.57
   6   7  -2  247.95   21.28
  -6   7  -2  286.71   25.60
   6   7  -2  252.40   17.10
  -6   7  -2  218.45    9.67
  -6  -7  -1  142.70   17.89
   6  -7  -1  139.94   17.83
   6   7  -1  162.80   20.30
  -6   7  -1  165.17   19.80
  -6  -7  -1  121.01   17.65
   6  -7  -1  123.36   17.72
   6   7  -1  123.43   12.31
  -6  -7  -1  156.96   18.58
  -6   7  -1  129.75   17.62
   6   7  -1  115.84   11.26
   6   7  -1  143.08   15.90
   6   7  -1  147.19   10.79
  -6   7   0  433.30   31.70
   6   7   0  402.82   30.29
  -6  -7   0  473.58   32.78
   6  -7   0  425.52   31.56
  -6  -7   0  391.28   27.97
   6   7   0  371.11   21.51
  -6   7   0  442.13   29.08
   6   7   0  415.15   27.39
   6   7   0  347.62   14.24
   6   7   0  382.08   13.33
   6   7   1  189.05   21.88
  -6   7   1  167.72   19.43
  -6   7   1  166.65   20.30
  -6  -7   1  185.95   21.35
   6  -7   1  143.03   19.50
   6   7   1  195.99   21.59
   6  -7   1  160.91   10.37
   6   7   1  174.46    6.96
   6   7   1  161.77   13.96
   6   7   1  188.61   20.72
  -6   7   2  229.17   23.37
   6   7   2  205.52   22.32
   6   7   2  215.23   23.46
  -6   7   2  226.55   23.83
   6  -7   2  193.65   22.50
  -6  -7   2  226.41   23.37
   6  -7   2  238.45   25.05
  -6  -7   2  199.60   17.50
   6  -7   2  234.05   12.98
   6   7   2  210.80   13.23
   6   7   2  266.69   25.94
  -6   7   2  199.59   17.36
  -6  -7   2  191.16   15.57
  -6   7   3  235.33   24.22
   6   7   3  232.63   24.51
   6  -7   3  195.73   22.65
  -6   7   3  263.82   25.80
  -6  -7   3  232.64   24.40
   6   7   3  280.40   27.20
  -6  -7   3  229.30   20.18
   6  -7   3  245.69   25.68
   6   7   3  232.21   25.89
  -6  -7   3  235.29   21.96
  -6   7   3  213.66   18.09
  -6   7   4  181.53   22.76
   6   7   4  182.43   23.56
  -6   7   4  243.47   25.88
   6   7   4  187.05   22.98
  -6  -7   4  183.90   20.37
   6  -7   4  187.04   24.61
  -6  -7   4  193.57   20.57
   6   7   4  212.11   27.33
  -6   7   4  159.06   16.37
  -6   7   5   48.94   15.11
   6   7   5   33.20   13.12
  -6   7   5   65.35   17.24
   6   7   5   21.91   13.73
  -6  -7   5   31.78   11.09
   6  -7   5    6.64   11.69
  -6  -7   5   55.21   14.95
   6   7   5   24.04   14.21
  -6   7   6   81.19   20.81
   6   7   6   99.39   19.05
  -6   7   6   84.86   20.23
   6   7   6   53.83   15.55
   6  -7   6  113.14   22.34
  -6  -7   6   71.44   16.22
   6   7   6   67.09   20.21
  -6  -7   6   72.15   16.32
  -6   7   7   15.81   13.31
  -6   7   7   13.60   13.67
  -6  -7   7   29.88   13.76
   6   7   7   21.61   13.62
  -6  -8  -6  -19.73   13.88
   6  -8  -6   10.97   12.74
  -6   8  -6   25.29   15.35
   6   8  -6    1.80   14.09
  -6   8  -6   -0.18   13.93
  -6  -8  -6   -6.70   14.76
   6  -8  -6   20.49   14.63
  -6   8  -5   45.49   17.00
   6   8  -5    4.79   10.52
  -6  -8  -5  -12.73   12.13
   6  -8  -5   21.70   13.35
   6   8  -5    8.17   10.10
   6   8  -5   15.10   11.95
   6  -8  -5   35.17   16.24
  -6  -8  -5   15.63   14.53
  -6   8  -5    7.82   15.21
  -6  -8  -4   14.71   11.35
   6  -8  -4    3.56   11.14
   6   8  -4   -3.20    8.85
  -6   8  -4    1.97   11.92
  -6  -8  -4   -3.28   10.86
   6   8  -4   23.94   11.02
  -6  -8  -4   31.22   15.74
   6   8  -4    0.27   11.79
  -6   8  -4    0.26   10.97
   6  -8  -4   10.99   12.89
   6  -8  -3   46.25   13.63
  -6   8  -3   48.24   15.04
  -6  -8  -3   27.55   13.71
   6   8  -3   30.86    8.79
  -6  -8  -3   65.99   16.21
   6   8  -3   44.04   11.20
  -6   8  -3   65.34   17.24
  -6  -8  -3   57.72   17.17
   6   8  -3    9.19   11.14
   6  -8  -3   51.63   16.32
  -6  -8  -2   12.89    9.47
   6   8  -2   24.60    7.33
   6  -8  -2   24.33   12.67
  -6   8  -2   29.62   11.46
  -6   8  -2   36.77   13.50
   6   8  -2   41.56   12.63
   6  -8  -2   23.77   12.94
  -6  -8  -2   31.66   10.53
  -6  -8  -2    1.27    9.55
   6   8  -2   19.01    8.92
  -6  -8  -1   76.70   16.34
   6  -8  -1   70.89   13.99
   6   8  -1   70.01    8.39
  -6   8  -1   57.42   12.70
  -6   8  -1   71.52   15.74
  -6  -8  -1   84.34   18.41
   6  -8  -1   70.34   15.34
   6   8  -1   71.11   16.07
  -6  -8  -1   88.09   15.87
   6   8  -1   65.76   12.27
  -6   8  -1   56.86    9.20
  -6   8   0   -0.56   10.78
   6   8   0    0.82    9.96
  -6  -8   0    2.88   11.11
   6  -8   0  -13.62   11.28
  -6  -8   0    9.95    9.59
   6   8   0   -3.92    8.94
  -6   8   0   -3.70   10.06
   6   8   1   64.98   14.43
  -6   8   1   76.97   15.81
  -6  -8   1   61.61   13.11
   6  -8   1   67.88   16.48
   6  -8   1   66.52    7.96
   6   8   1   75.64   15.39
  -6   8   2   19.50   11.48
   6   8   2   29.28   12.11
  -6   8   2   40.08   13.04
  -6  -8   2   14.07   11.12
   6  -8   2   22.20   10.75
   6   8   2   35.86   13.12
   6  -8   2   32.77   13.43
   6   8   2   41.89   13.70
  -6   8   2   14.32    6.64
  -6   8   3   39.69   12.34
   6   8   3   58.35   15.74
   6   8   3   48.11   13.77
  -6  -8   3   19.28   12.84
   6  -8   3   75.44   17.96
  -6   8   3   23.66   13.07
   6  -8   3   26.77   12.26
  -6  -8   3   11.19    8.54
   6   8   3   62.78   17.34
  -6   8   3   37.38    8.94
  -6  -8   3   46.15   13.04
  -6   8   4   -3.33   10.65
   6   8   4    4.27   10.96
  -6   8   4   -2.16   10.87
   6   8   4    1.24   11.35
  -6  -8   4   -2.28    8.73
   6  -8   4   16.81   12.85
  -6  -8   4   30.72   11.59
   6   8   4   14.25   13.83
   6   8   5   -1.48   13.07
  -6   8   5   28.15   13.91
  -6   8   5   12.74   13.18
   6   8   5   31.00   13.56
   6  -8   5   14.06   14.43
  -6  -8   5   26.04   12.64
  -6  -8   5    3.88   10.60
   6   8   5   21.65   14.67
  -6   8   6   -4.78   12.76
   6   8   6   22.04   13.22
  -6   8   6   13.14   13.84
   6  -8   6    8.36   15.08
  -6  -8   6  -10.56   11.02
   6   8   6   -7.53   15.73
  -6  -9  -5   54.97   16.53
   6  -9  -5   42.86   15.23
  -6   9  -5   76.16   19.51
  -6  -9  -5   81.37   24.56
   6  -9  -5   82.71   24.16
  -6   9  -5   61.04   18.26
   6   9  -5   72.49   20.06
   6  -9  -4   54.70   15.88
  -6  -9  -4   60.56   17.07
  -6   9  -4   61.11   16.54
  -6  -9  -4   67.86   18.48
  -6   9  -4   39.72   17.00
   6  -9  -4   59.67   17.64
   6   9  -4   31.08   13.93
  -6  -9  -4   65.07   19.46
  -6   9  -3   42.40   15.21
   6  -9  -3   35.14   13.59
  -6  -9  -3   27.84   13.45
   6   9  -3   39.98   12.52
  -6  -9  -3   55.19   16.32
  -6  -9  -3   81.44   19.32
   6   9  -3   66.24   18.77
   6  -9  -3   56.15   17.04
  -6   9  -3   55.20   17.61
  -6   9  -2  240.88   25.61
   6  -9  -2  204.10   24.91
  -6  -9  -2  180.22   23.77
   6   9  -2  212.98   25.71
  -6   9  -2  212.68   26.94
  -6  -9  -2  230.27   27.75
   6  -9  -2  205.04   28.81
  -6  -9  -2  273.40   27.18
  -6  -9  -1  120.91   20.12
   6  -9  -1   81.68   17.16
  -6   9  -1  115.82   18.09
  -6   9  -1   99.25   18.91
   6   9  -1   90.38   18.31
  -6  -9  -1   83.65   17.85
   6  -9  -1   94.17   18.99
  -6  -9  -1   98.40   17.12
   6   9  -1   94.86   15.15
  -6   9   0  122.11   21.55
   6   9   0   95.12   19.40
   6  -9   0  145.12   22.38
  -6  -9   0  102.03   20.04
  -6  -9   0   94.93   18.04
   6   9   0  131.23   17.97
  -6   9   0  126.58   18.42
  -6   9   1   44.97   11.86
   6   9   1   69.51   16.13
  -6  -9   1   62.80   16.76
   6  -9   1   57.88   16.57
  -6  -9   1   62.43   14.15
   6   9   1   62.88   14.82
  -6   9   1   70.19   14.14
  -6   9   2  252.63   28.99
  -6  -9   2  207.82   26.08
   6  -9   2  236.68   27.71
   6   9   2  222.76   26.76
   6   9   2  208.04   25.59
  -6   9   2  280.59   30.01
   6   9   2  247.30   28.24
  -6   9   3   32.82   12.98
   6   9   3   39.14   16.37
  -6  -9   3   17.41   14.20
   6  -9   3   51.34   17.80
   6   9   3   65.95   18.21
  -6   9   3   48.48   16.22
  -6  -9   3   54.13   13.06
   6  -9   3   42.23   16.02
  -6  -9   3   47.51   13.01
   6   9   3   62.61   18.47
  -6   9   4   83.76   19.72
   6   9   4   65.88   17.50
  -6   9   4   82.32   19.52
   6   9   4   80.96   19.94
   6  -9   4   62.65   18.28
  -6  -9   4   69.90   15.50
  -6  -9   4   61.35   14.73
   6   9   4   57.67   18.70
  -6   9   5   63.37   18.28
   6   9   5   47.26   16.50
  -6   9   5   47.97   19.00
   6   9   5   68.21   20.17
   6  -9   5   32.86   16.80
   6   9   5   59.42   19.53
  -6  10  -5   42.21   19.18
   6 -10  -4  101.89   21.03
  -6  10  -4  117.47   22.31
  -6 -10  -4  128.26   22.56
  -6 -10  -4  148.12   25.21
  -6  10  -4  142.46   27.86
   6 -10  -4  103.84   24.15
  -6 -10  -4  159.62   27.79
   6  10  -4  112.62   24.87
  -6  10  -3  -19.44   13.42
   6 -10  -3    3.18   11.38
  -6 -10  -3   -0.95   13.20
  -6 -10  -3   24.34   14.62
   6  10  -3   16.41   12.95
  -6  10  -3  -13.55   13.77
   6 -10  -3   22.97   14.33
  -6 -10  -3   12.70   14.23
  -6  10  -2  253.98   28.23
   6 -10  -2  252.96   28.82
  -6 -10  -2  254.83   28.85
  -6 -10  -2  244.77   27.42
  -6  10  -2  183.81   27.14
   6  10  -2  249.25   31.30
  -6 -10  -2  234.52   30.11
   6 -10  -2  230.46   30.89
   6 -10  -1   36.06   14.10
  -6 -10  -1   47.68   16.15
  -6  10  -1   35.19   15.06
  -6  10  -1   39.90   12.86
   6  10  -1   57.13   18.00
  -6 -10  -1   48.15   16.30
   6 -10  -1   31.21   14.64
  -6 -10  -1   53.37   14.95
   6 -10   0  407.02   35.32
  -6 -10   0  376.72   34.74
  -6  10   0  424.39   36.77
   6  10   0  377.70   35.32
  -6 -10   0  443.51   39.23
   6 -10   0  397.82   37.30
  -6 -10   0  391.58   33.24
  -6  10   0  464.36   34.05
   6  10   0  404.59   32.68
   6  10   1   47.24   16.66
  -6  10   1   33.27   13.97
  -6 -10   1   73.70   19.28
   6 -10   1   54.44   18.13
  -6 -10   1   56.51   15.12
  -6  10   1   53.17   14.23
   6  10   1   70.03   16.44
  -6  10   2  243.82   29.41
   6  10   2  123.97   24.17
  -6 -10   2  217.17   28.34
   6 -10   2  187.83   27.83
   6  10   2  229.69   28.45
  -6  10   2  253.58   30.55
  -6 -10   2  185.24   23.94
   6  10   2  186.13   24.84
  -6  10   3   19.96   15.81
   6  10   3   30.82   16.39
  -6 -10   3   52.71   17.86
   6 -10   3   24.39   15.73
   6  10   3   21.88   13.86
  -6  10   3    8.41   15.40
   6  10   3    3.91   12.14
  -6 -10   3   17.16   11.72
  -6  10   4  106.78   22.39
   6  10   4   91.12   20.49
   6  10   4   51.33   17.50
  -6  10   4  158.87   27.09
   6 -10   4  139.76   25.69
   6  10   4  135.62   25.78
  -6  11  -4   20.62   13.83
  -6  11  -3   -0.60   11.37
  -6 -11  -3   36.21   15.60
  -6  11  -3    0.29   14.82
  -6  11  -2   -6.23   11.38
   6 -11  -2   31.02   15.32
  -6 -11  -2    3.85   12.87
  -6 -11  -2   16.96   13.77
   6 -11  -2   10.69   13.82
   6  11  -2   -8.24   15.01
  -6  11  -2   21.98   14.82
  -6 -11  -2   10.41   16.50
  -6  11  -1   17.17   12.62
   6 -11  -1   -9.31   13.29
  -6 -11  -1   14.51   12.59
  -6  11  -1    6.17   12.75
   6  11  -1   -3.07   12.26
  -6 -11  -1    0.71   13.67
  -6 -11  -1    5.39   12.06
   6 -11  -1   28.97   17.35
  -6  11   0  -10.85   12.33
   6 -11   0   -1.34   12.18
  -6 -11   0   17.84   12.57
  -6  11   0   -2.93   12.85
   6  11   0    8.45   12.83
   6 -11   0   10.48   14.88
  -6 -11   0   22.37   18.01
  -6 -11   0   18.45   12.29
   6  11   1    5.43   11.94
   6 -11   1   -6.36   13.78
  -6 -11   1  -15.83   15.12
  -6 -11   1    2.94   10.65
   6  11   1   -0.91   11.23
  -6  11   2   19.94   16.07
   6  11   2   -2.84   12.91
  -6 -11   2  -10.77   15.48
   6 -11   2  -20.51   15.60
  -6 -11   2   -0.29   10.45
  -6  11   2   -3.05   11.44
   6  11   2    7.74   14.31
  -6  11   3  -15.37   14.02
  -6 -11   3   -0.52   14.11
  -6  11   3  -10.50   14.93
   6  11   3   -6.52   14.41
  -6 -12  -2   39.30   17.35
  -6 -12  -1   31.18   12.96
   6  12   2   43.42   17.14
   7   0  -8   24.83   14.07
  -7   0  -8   -9.80   13.30
   7   0  -8  -10.70   14.15
   7   0  -7  -11.92   10.38
  -7   0  -7   -1.83   11.21
  -7   0  -7   -2.74   10.50
   7   0  -7   13.99   12.76
  -7   0  -6    4.79    9.18
   7   0  -6    7.89   10.18
  -7   0  -6   19.66   10.19
  -7   0  -5   -7.11    7.97
   7   0  -5   13.12    8.02
  -7   0  -5    5.56    7.47
   7   0  -4   -1.82    5.77
  -7   0  -4    2.27    5.94
  -7   0  -4    2.88    6.45
   7   0  -4    9.11    7.88
  -7   0  -3    0.63    6.54
  -7   0  -3   -1.82    4.83
   7   0  -3   -0.38    4.47
   7   0  -3   -5.23    5.04
  -7   0  -3   -1.07    4.62
   7   0  -3    3.60    6.78
  -7   0  -3    1.66    4.58
   7   0  -2   -6.62    4.28
  -7   0  -2   -1.20    5.02
   7   0  -2    1.81    3.42
  -7   0  -2    2.93    3.39
  -7   0  -2    5.70    3.59
   7   0  -2   -3.65    6.00
   7   0  -2    0.40    2.47
  -7   0  -2   -4.52    4.15
   7   0  -2   -7.66    5.43
   7   0  -2   -1.71    4.03
  -7   0  -2   -3.45    5.03
  -7   0  -2   -0.78    4.06
  -7   0  -1    0.71    2.14
   7   0  -1   -2.41    2.03
   7   0  -1    2.14    2.28
  -7   0  -1   -2.45    2.38
   7   0  -1   -0.98    5.12
  -7   0  -1    0.44    3.89
  -7   0  -1    6.57    5.57
  -7   0  -1   -1.10    2.90
   7   0  -1    0.04    2.66
  -7   0  -1    5.96    4.84
   7   0  -1   -2.71    4.15
  -7   0  -1    1.70    4.07
   7   0  -1    3.06    3.65
  -7   0   0   11.03    5.51
   7   0   0    1.64    4.79
  -7   0   0   10.15    4.31
  -7   0   0    6.90    4.65
  -7   0   0    9.03    4.99
   7   0   1   -0.63    2.09
  -7   0   1    2.27    2.09
  -7   0   1   -0.95    2.27
   7   0   1   -0.62    2.31
  -7   0   1    0.99    3.73
  -7   0   1   -1.58    2.76
   7   0   1   -0.35    3.49
  -7   0   1    1.83    4.06
  -7   0   1    1.32    4.41
  -7   0   1    6.29    5.15
  -7   0   2   -1.36    3.50
   7   0   2    2.46    3.11
  -7   0   2   -0.85    3.91
   7   0   2   -0.28    3.33
   7   0   2   -0.30    3.95
   7   0   2   -6.77    4.96
   7   0   2   -2.76    5.11
  -7   0   2    7.27    5.74
   7   0   2    3.42    4.38
  -7   0   2    2.25    5.10
  -7   0   2   -0.55    5.09
  -7   0   3    2.63    4.17
   7   0   3    2.86    3.84
   7   0   3    1.02    5.55
  -7   0   3   -4.85    5.60
   7   0   3    3.68    4.80
   7   0   3    7.24    5.44
   7   0   3    2.79    5.17
  -7   0   3   10.17    7.24
   7   0   3    6.74    5.57
  -7   0   3   -8.28    6.47
  -7   0   3   -2.51    5.91
  -7   0   4   -2.80    6.43
   7   0   4   -7.02    6.35
   7   0   4    5.88    6.50
   7   0   4   -0.31    5.94
  -7   0   4    0.28    6.04
   7   0   5   -7.62    8.33
  -7   0   5   12.83    8.16
   7   0   5    3.77    8.14
   7   0   5   -0.64    7.09
  -7   0   5    0.88    6.99
  -7   0   6    2.45    9.11
   7   0   6   10.42    9.33
   7   0   6   -4.06    8.99
   7   0   6    8.84    8.83
  -7   0   6    0.93    9.01
  -7   0   7  -12.99   11.63
   7   0   7  -15.15   11.72
   7   0   7  -15.64   13.43
   7   0   7   -8.48    9.51
  -7   0   7    2.74   12.04
  -7   0   8   -3.69   10.98
   7   0   8   -7.79   12.03
   7   0   8   -8.64   13.46
   7   0   8   15.69   11.60
  -7   0   8   -1.07   12.67
   7   1  -8   56.46   17.00
  -7   1  -8   23.43   13.85
   7  -1  -8   38.98   15.13
  -7  -1  -8   59.72   16.94
  -7   1  -8   48.01   15.54
   7   1  -8   16.39   12.40
   7   1  -7   -5.20   11.36
  -7   1  -7   21.55   13.13
   7  -1  -7   -2.84   10.49
  -7  -1  -7  -11.18   12.83
  -7  -1  -7   -6.56    9.86
  -7   1  -7  -15.43   12.08
   7   1  -7    7.65   12.18
   7   1  -6  376.19   28.78
  -7   1  -6  401.83   29.71
   7  -1  -6  421.15   30.10
  -7  -1  -6  364.82   28.41
   7   1  -6  381.84   31.17
  -7   1  -6  379.38   29.89
  -7  -1  -6  398.19   29.70
  -7  -1  -5  164.03   17.41
   7   1  -5  158.85   17.20
  -7   1  -5  140.77   16.20
  -7   1  -5  160.93   19.02
   7  -1  -5  146.17   16.45
  -7  -1  -5  157.13   17.97
   7   1  -5  138.91   17.22
  -7  -1  -5  141.49   11.25
   7   1  -4  589.54   29.45
  -7   1  -4  621.93   29.89
  -7  -1  -4  613.14   29.53
   7  -1  -4  648.46   30.29
   7   1  -4  644.31   33.48
  -7   1  -4  588.91   31.00
  -7  -1  -4  646.31   30.55
  -7  -1  -3   27.34    6.78
   7   1  -3   45.73    7.68
  -7   1  -3   47.86    8.26
  -7   1  -3   50.71   10.02
   7  -1  -3   57.56    8.78
  -7  -1  -3   51.52    8.22
   7  -1  -3   55.03    8.33
  -7  -1  -3   46.98    7.72
   7  -1  -3   53.10    8.24
  -7  -1  -3   50.78    8.04
   7   1  -3   48.38   10.03
  -7  -1  -3   30.07    7.75
  -7  -1  -2 1424.14   38.26
   7   1  -2 1434.05   38.74
   7  -1  -2 1424.34   38.58
  -7   1  -2 1453.24   38.87
   7  -1  -2 1470.08   39.33
  -7  -1  -2 1412.08   39.21
  -7  -1  -2 1454.45   39.00
   7  -1  -2 1474.40   38.96
   7  -1  -2 1439.59   44.64
  -7  -1  -2 1372.15   43.15
   7   1  -2 1443.28   45.69
   7  -1  -2 1335.73   38.65
  -7   1  -2 1402.42   42.69
   7  -1  -2 1383.53   42.96
  -7  -1  -2 1406.73   45.78
   7   1  -2 1413.08   43.56
  -7  -1  -2 1357.80   38.67
   7   1  -2 1393.57   42.94
  -7   1  -2 1379.57   44.08
  -7   1  -2 1365.49   39.68
   7  -1  -2 1507.48   43.93
   7   1  -2 1409.38   43.31
   7  -1  -1  315.40   12.03
  -7  -1  -1  326.34   12.31
   7  -1  -1  320.15   12.49
  -7  -1  -1  314.39   12.45
   7  -1  -1  309.25   12.16
  -7  -1  -1  325.28   12.46
   7  -1  -1  316.54   12.63
  -7  -1  -1  306.17   12.71
   7   1  -1  333.92   12.60
  -7   1  -1  337.27   12.75
   7   1  -1  286.30   17.38
  -7   1  -1  344.94   13.14
  -7  -1  -1  311.53   17.52
   7  -1  -1  355.03   17.51
  -7   1  -1  357.07   18.32
   7  -1  -1  352.89   16.04
  -7  -1  -1  316.97   12.79
  -7  -1  -1  288.09   18.24
  -7   1  -1  323.44   16.18
  -7   1  -1  326.44   16.06
   7   1  -1  319.01   16.54
  -7   1  -1  320.90   15.52
  -7  -1  -1  330.82   17.97
  -7  -1  -1  309.92   13.74
   7  -1  -1  333.49   16.10
   7   1  -1  305.89   15.82
  -7   1  -1  318.50   17.69
  -7   1   0  548.23   14.95
   7   1   0  567.48   15.47
  -7   1   0  551.49   15.20
   7  -1   0  542.95   14.72
   7   1   0  539.85   15.43
  -7  -1   0  572.80   15.35
   7  -1   0  563.37   15.18
  -7  -1   0  554.19   15.18
  -7   1   0  534.86   20.02
  -7   1   0  586.36   22.21
  -7  -1   0  571.96   24.23
   7  -1   0  578.62   22.00
  -7   1   0  548.82   22.50
   7  -1   0  574.56   21.74
  -7  -1   0  543.64   14.10
   7   1   0  583.21   25.34
  -7   1   0  594.74   18.85
  -7  -1   0  562.00   19.89
  -7  -1   0  563.81   23.22
   7  -1   0  579.70   18.82
  -7  -1   0  575.86   20.27
  -7  -1   1  324.34   12.38
   7  -1   1  347.99   12.46
  -7   1   1  319.84   12.07
   7   1   1  306.66   11.95
  -7   1   1  322.56   12.49
   7   1   1  316.68   12.37
   7   1   1  316.52   12.24
  -7   1   1  308.18   12.01
  -7   1   1  329.60   16.01
  -7  -1   1  297.07   17.60
  -7   1   1  327.04   16.27
  -7  -1   1  333.99   11.84
   7  -1   1  327.62   16.70
   7   1   1  325.16   12.72
   7   1   1  345.36   18.55
  -7  -1   1  298.20   16.43
  -7   1   1  334.67   17.55
  -7  -1   1  305.35   16.70
  -7   1   1  342.38   16.31
  -7  -1   1  307.95   15.82
  -7   1   2 1479.35   39.64
   7   1   2 1472.23   38.88
   7  -1   2 1417.33   38.60
  -7   1   2 1410.44   38.78
   7   1   2 1495.05   39.70
  -7  -1   2 1471.74   39.21
   7   1   2 1453.08   39.26
  -7   1   2 1425.80   39.38
   7   1   2 1466.54   40.59
  -7  -1   2 1554.12   46.96
   7  -1   2 1467.61   39.64
   7   1   2 1457.79   45.87
   7  -1   2 1473.68   43.84
  -7  -1   2 1473.98   44.44
  -7   1   2 1419.52   42.78
  -7  -1   2 1443.35   43.99
   7  -1   2 1438.45   39.75
   7   1   2 1459.61   46.06
   7   1   2 1435.32   41.05
  -7  -1   2 1436.01   43.83
   7  -1   2 1461.55   46.01
  -7   1   2 1406.59   43.99
  -7   1   3   45.53    7.85
   7   1   3   43.85    7.51
   7   1   3   35.62    7.36
  -7  -1   3   44.00    7.12
   7  -1   3   49.17    8.03
  -7  -1   3   44.43    7.65
   7  -1   3   39.91    7.55
  -7   1   3   45.39    7.65
   7   1   3   49.40    8.42
   7  -1   3   38.81    7.10
   7  -1   3   53.59    9.57
   7   1   3   39.21    8.67
  -7  -1   3   57.41   10.22
   7   1   3   43.48    8.33
   7  -1   3   44.42    7.66
  -7  -1   3   47.88    8.65
  -7   1   3   55.41    9.90
  -7   1   3   40.85    7.49
  -7   1   4  710.70   32.31
   7   1   4  698.05   32.02
  -7  -1   4  689.63   31.90
   7  -1   4  731.43   32.68
   7   1   4  704.23   33.38
   7  -1   4  645.25   33.72
   7   1   4  670.33   34.50
  -7   1   4  683.63   31.02
  -7  -1   4  701.15   33.36
   7  -1   4  679.75   29.26
  -7  -1   4  687.84   33.06
   7  -1   5  130.01   15.82
  -7   1   5  145.52   16.91
   7   1   5  153.40   16.68
  -7  -1   5  167.60   17.85
   7  -1   5  105.93   15.74
   7  -1   5  131.21   14.64
   7   1   5  163.58   19.01
  -7   1   5  129.96   14.98
  -7  -1   5  137.93   16.89
   7   1   5  143.56   17.79
  -7  -1   5  146.53   16.88
   7  -1   6  433.26   30.63
  -7  -1   6  394.20   29.88
   7   1   6  398.26   29.48
  -7   1   6  372.73   28.90
  -7  -1   6  363.67   28.71
   7  -1   6  336.79   29.35
   7   1   6  420.00   31.40
  -7   1   6  331.14   24.89
   7   1   6  347.23   29.82
   7  -1   6  387.10   26.78
   7  -1   7   -4.62    9.90
  -7   1   7    5.72   10.64
   7   1   7    2.36    9.52
  -7  -1   7   -6.14   10.44
   7  -1   7   13.09   12.50
  -7   1   7   10.25   11.19
   7   1   7    6.80   12.69
  -7  -1   7    4.24   10.51
   7  -1   7    5.32    9.00
   7   1   7   36.41   14.50
  -7  -1   8   40.95   14.61
   7  -1   8   19.36   12.51
  -7   1   8   -1.36   12.44
   7   1   8   18.32   11.86
   7  -1   8   48.17   17.16
   7   1   8   34.37   15.74
   7   1   8   27.37   14.69
  -7  -1   8   49.34   16.79
  -7   1   8   23.45   13.32
  -7   2  -8  228.48   29.91
   7   2  -8  250.68   29.39
  -7   2  -8  239.64   28.73
   7  -2  -8  221.43   27.59
  -7  -2  -8  216.34   26.54
   7   2  -8  205.46   28.32
  -7   2  -8  191.08   23.48
  -7   2  -7   14.88   12.42
   7   2  -7   22.21   11.06
  -7   2  -7   -0.65   10.09
   7  -2  -7    2.78    9.22
  -7  -2  -7    2.23   10.58
  -7   2  -7   13.51   10.15
   7   2  -7    7.39   11.87
   7   2  -6  394.79   29.50
  -7   2  -6  380.03   29.23
  -7  -2  -6  392.78   29.59
   7  -2  -6  397.42   29.63
  -7   2  -6  398.01   29.10
   7   2  -6  380.29   31.08
  -7   2  -6  336.68   29.17
  -7   2  -5  201.25   19.55
   7   2  -5  215.21   19.35
  -7   2  -5  206.37   20.89
   7  -2  -5  192.42   18.93
  -7  -2  -5  181.22   18.38
   7   2  -5  197.76   21.12
  -7   2  -5  152.56   16.90
  -7  -2  -5  179.56   17.87
  -7  -2  -5  177.65   10.05
  -7   2  -5  161.62   12.49
  -7  -2  -4  985.92   39.40
   7   2  -4  995.55   39.65
   7  -2  -4  974.57   38.93
  -7   2  -4  925.16   38.70
  -7   2  -4  977.85   40.83
   7   2  -4  957.16   42.17
  -7   2  -4  949.43   28.61
  -7  -2  -4 1037.30   38.96
  -7  -2  -4  959.76   24.66
  -7   2  -4  946.01   42.32
  -7   2  -3    8.62    7.69
   7  -2  -3   13.59    5.32
  -7  -2  -3    7.48    4.57
  -7  -2  -3   18.24    5.82
   7  -2  -3    8.65    5.26
  -7  -2  -3   22.79    7.42
   7   2  -3   13.49    5.51
   7  -2  -3   12.89    5.67
  -7  -2  -3    5.18    4.44
  -7   2  -3    7.91    5.15
   7  -2  -3    7.97    5.18
  -7  -2  -3   13.31    6.03
  -7  -2  -3   11.49    7.65
   7   2  -3   21.28    8.64
  -7   2  -3    6.95    6.71
  -7   2  -3    9.45    2.59
   7  -2  -2 1369.91   38.83
  -7  -2  -2 1354.21   38.73
   7  -2  -2 1276.14   39.11
  -7  -2  -2 1356.27   39.98
  -7  -2  -2 1335.54   40.29
   7  -2  -2 1266.99   39.39
  -7  -2  -2 1367.10   39.17
   7   2  -2 1383.32   39.94
  -7   2  -2 1352.93   39.83
   7  -2  -2 1361.96   38.94
  -7  -2  -2 1323.98   44.82
   7   2  -2 1360.31   45.95
  -7   2  -2 1383.71   44.45
  -7   2  -2 1303.35   43.19
  -7   2  -2 1292.77   35.80
  -7  -2  -2 1271.72   45.38
   7   2  -2 1363.75   43.34
  -7   2  -2 1316.98   45.40
  -7  -2  -2 1289.87   35.61
   7  -2  -2 1335.95   42.17
   7   2  -2 1334.71   42.67
  -7  -2  -1  168.81   10.14
   7  -2  -1  157.66   10.36
  -7  -2  -1  186.34   11.36
   7  -2  -1  173.89   10.07
  -7  -2  -1  178.43   11.28
  -7   2  -1  155.70   10.35
   7  -2  -1  170.27   10.07
  -7  -2  -1  168.26   10.26
   7   2  -1  164.91   10.72
   7  -2  -1  176.55   11.27
   7  -2  -1  178.47   11.91
  -7   2  -1  170.92   13.95
   7  -2  -1  172.98   13.36
  -7  -2  -1  151.22   13.95
   7   2  -1  167.24   14.20
  -7   2  -1  173.82   13.97
  -7   2  -1  176.74    9.81
  -7  -2  -1  162.33   14.72
  -7  -2  -1  153.13   13.12
  -7  -2  -1  171.60    7.94
  -7  -2  -1  191.97    9.62
   7   2  -1  188.96   13.00
  -7   2  -1  160.30   14.04
   7  -2  -1  182.05   11.80
   7   2  -1  176.41   11.96
  -7  -2   0 2974.34   66.43
   7  -2   0 2908.18   65.81
  -7   2   0 2950.63   65.85
   7   2   0 2985.27   66.38
  -7   2   0 2850.86   65.63
   7   2   0 2898.05   66.33
   7  -2   0 2893.39   65.17
  -7  -2   0 2937.06   65.67
  -7  -2   0 2915.83   66.32
   7  -2   0 2920.29   66.08
  -7  -2   0 3023.99   76.54
   7  -2   0 3215.92   73.75
  -7   2   0 3198.00   73.88
  -7   2   0 3161.84   64.03
  -7   2   0 2858.45   74.13
   7  -2   0 3031.50   65.55
   7   2   0 3033.84   77.48
  -7  -2   0 3087.36   67.37
   7   2   0 3113.15   67.43
  -7  -2   0 3129.50   64.88
   7  -2   0 3217.45   63.92
  -7  -2   0 3203.70   73.86
   7   2   0 3277.59   74.02
  -7   2   1  165.80   10.46
   7   2   1  154.96   10.15
  -7   2   1  164.94   10.72
   7   2   1  174.00   10.81
  -7  -2   1  178.66   10.69
  -7   2   1  175.44   10.87
   7   2   1  179.24   11.08
   7  -2   1  170.09   10.49
  -7  -2   1  177.94   14.42
   7  -2   1  172.93   13.43
   7   2   1  175.13    8.52
   7  -2   1  172.68   14.38
  -7  -2   1  179.81    7.52
  -7  -2   1  189.91   13.18
  -7  -2   1  167.62   12.92
  -7   2   1  174.95   13.29
   7   2   1  173.39   14.70
  -7  -2   1  178.69   12.08
  -7   2   2 1421.16   39.93
  -7  -2   2 1349.29   39.56
   7  -2   2 1404.60   39.63
   7   2   2 1322.58   39.21
  -7   2   2 1410.10   40.25
   7   2   2 1382.47   40.24
  -7   2   2 1382.95   39.88
   7   2   2 1429.20   40.46
  -7  -2   2 1464.75   46.83
   7   2   2 1392.32   38.58
   7   2   2 1410.35   46.97
  -7  -2   2 1357.80   36.81
   7  -2   2 1326.81   35.33
   7  -2   2 1369.77   44.52
  -7  -2   2 1365.90   40.00
  -7  -2   2 1344.81   43.51
  -7  -2   2 1334.58   43.61
   7   2   2 1394.97   47.56
   7   2   2 1369.46   37.82
   7  -2   2 1359.36   46.86
  -7   2   2 1364.28   43.85
   7   2   3   17.62    5.49
  -7   2   3   14.15    5.67
   7   2   3   14.25    5.01
  -7   2   3    7.32    4.92
  -7  -2   3   17.60    5.68
   7  -2   3    9.64    5.03
   7   2   3   12.05    5.91
  -7   2   3    7.31    6.10
   7   2   3   19.24    6.37
   7  -2   3    9.55    4.64
   7  -2   3   20.23    8.18
   7  -2   3   19.05    5.12
  -7  -2   3   15.27    5.99
   7   2   3   16.45    7.71
  -7  -2   3    9.01    6.29
  -7   2   3   17.32    6.75
  -7  -2   3   17.31    8.08
   7   2   3   10.20    5.27
  -7   2   3   16.75    6.26
  -7   2   4 1013.76   40.01
  -7  -2   4  945.44   39.56
   7  -2   4  961.44   39.29
   7   2   4  960.88   39.18
   7   2   4  991.07   39.96
  -7  -2   4  886.32   37.69
   7  -2   4  967.97   42.90
  -7   2   4  981.34   42.03
   7  -2   4  923.84   32.25
   7   2   4  997.95   45.23
  -7  -2   4 1003.32   41.95
  -7   2   4  963.21   37.24
  -7  -2   4  938.65   40.04
  -7  -2   5  179.25   18.88
  -7   2   5  187.05   18.92
   7   2   5  187.13   18.66
   7  -2   5  192.01   19.38
   7  -2   5  152.58   18.40
   7  -2   5  206.80   15.69
   7   2   5  221.58   23.41
  -7   2   5  211.97   18.21
  -7  -2   5  172.98   18.21
   7   2   5  183.37   18.92
  -7  -2   6  463.24   32.25
  -7   2   6  435.03   31.23
   7   2   6  427.17   31.15
   7  -2   6  414.64   30.75
   7   2   6  435.92   31.63
   7  -2   6  373.51   31.32
  -7  -2   6  408.91   30.15
   7   2   6  411.09   34.18
   7  -2   6  428.14   24.94
  -7   2   6  387.28   26.94
   7  -2   7    5.89   10.36
  -7  -2   7   -1.01   11.47
  -7   2   7  -14.16   11.37
   7   2   7   18.09   11.69
   7  -2   7   -6.39   10.98
   7   2   7   -3.88   11.71
  -7  -2   7   21.53   11.69
   7   2   7    8.39   11.15
  -7  -2   8  173.26   25.18
   7  -2   8  235.46   28.34
  -7   2   8  227.52   27.56
   7   2   8  261.08   29.09
   7  -2   8  211.95   29.35
  -7   2   8  228.40   29.23
   7   2   8  190.87   27.05
   7   2   8  197.79   27.80
  -7  -2   8  214.13   26.35
   7   2   9  -16.06   14.03
  -7   3  -8  -16.46   15.44
   7  -3  -8    7.58   12.43
  -7  -3  -8    7.99   13.83
   7   3  -8  -15.69   14.61
  -7   3  -8   -0.11    9.73
   7  -3  -8   -4.13   11.95
  -7  -3  -8   27.93   15.86
  -7   3  -7   -1.26   13.28
   7  -3  -7    1.55   10.22
  -7  -3  -7   -3.30   10.12
   7   3  -7    2.62   10.92
  -7   3  -7   -2.72    9.13
   7  -3  -7   10.88   12.06
  -7  -3  -7    9.20   12.08
  -7   3  -6    4.76    9.71
   7  -3  -6   14.13   11.30
  -7  -3  -6   11.14    9.30
   7  -3  -6   15.78   11.00
  -7  -3  -6    5.13   11.44
   7   3  -6   -6.97    9.55
  -7   3  -6   14.08    9.23
  -7   3  -5   24.00   11.11
   7  -3  -5   35.06   10.24
  -7  -3  -5   51.57   11.69
   7  -3  -5   42.43   12.63
  -7  -3  -5   41.69   11.72
   7   3  -5   24.36   10.25
  -7   3  -5   34.12   10.69
  -7   3  -5   33.35    6.05
  -7   3  -4   48.07   11.03
   7  -3  -4   57.64    9.98
  -7  -3  -4   58.63   11.08
  -7  -3  -4   38.78   10.53
   7  -3  -4   63.45   11.07
   7   3  -4   36.35   10.54
  -7   3  -4   50.94   11.32
  -7   3  -4   43.02    4.64
  -7  -3  -3   14.84    6.85
   7  -3  -3    6.87    5.74
  -7   3  -3   10.35    7.78
   7  -3  -3    3.84    5.88
  -7  -3  -3    5.47    7.06
  -7   3  -3    4.52    7.19
   7   3  -3    7.50    6.74
  -7  -3  -3   -0.12    7.91
  -7  -3  -2  116.35   11.69
   7  -3  -2  110.67   10.44
   7  -3  -2  121.34   11.52
  -7  -3  -2  115.75   10.94
  -7   3  -2  118.81   13.94
   7  -3  -2  116.67   10.66
   7  -3  -2  119.95   11.89
   7   3  -2  121.44   11.91
  -7  -3  -2  103.99   10.23
  -7   3  -2  118.78   11.53
  -7  -3  -2  116.18   11.90
  -7  -3  -2  120.91   14.37
   7   3  -2  138.96   13.87
  -7   3  -2  124.39   13.20
  -7   3  -2  119.79    8.17
   7   3  -2  105.64   11.32
   7   3  -1  387.67   20.14
  -7   3  -1  366.36   19.26
   7  -3  -1  368.76   17.87
   7  -3  -1  413.61   20.45
  -7  -3  -1  341.61   17.67
  -7  -3  -1  374.30   19.59
   7  -3  -1  399.55   18.67
   7  -3  -1  348.48   19.26
  -7  -3  -1  357.44   19.56
   7   3  -1  349.50   19.22
  -7  -3  -1  360.47   17.98
  -7   3  -1  367.33   19.49
   7   3  -1  372.85   21.86
   7  -3  -1  378.45   17.27
  -7   3  -1  367.20   11.55
  -7  -3  -1  354.03   22.53
   7  -3  -1  408.56   22.71
  -7   3  -1  384.86   22.35
  -7  -3  -1  338.82   22.86
  -7   3  -1  373.50   22.03
  -7  -3  -1  372.21   22.19
   7   3  -1  386.58   20.23
  -7   3  -1  381.07   23.58
  -7  -3  -1  365.01   14.55
   7   3  -1  349.35   17.30
  -7  -3  -1  355.40   12.26
  -7  -3   0  371.98   19.75
   7  -3   0  383.17   19.81
  -7   3   0  371.77   19.32
   7   3   0  367.30   19.62
   7   3   0  331.03   19.12
   7  -3   0  374.69   19.85
   7  -3   0  366.74   19.05
  -7  -3   0  357.25   19.46
  -7  -3   0  350.40   18.82
  -7   3   0  384.57   19.84
   7  -3   0  385.98   14.54
  -7   3   0  364.80   22.83
  -7   3   0  400.47   22.46
   7  -3   0  426.06   22.93
  -7  -3   0  350.95   22.16
   7   3   0  414.35   24.37
   7   3   0  420.79   18.48
  -7  -3   0  390.01   17.82
  -7  -3   0  435.72   22.40
   7  -3   0  422.58   15.87
   7   3   0  425.92   21.94
  -7  -3   0  389.71   14.96
  -7   3   1  365.65   18.65
   7   3   1  342.53   18.51
  -7   3   1  353.62   18.54
   7   3   1  351.41   18.79
  -7   3   1  385.93   19.52
   7   3   1  375.76   19.86
   7  -3   1  390.68   19.08
  -7  -3   1  368.86   18.63
  -7  -3   1  377.15   22.47
   7  -3   1  388.21   21.95
   7  -3   1  402.40   23.25
  -7  -3   1  364.68   12.37
  -7  -3   1  363.81   19.96
  -7  -3   1  357.21   19.09
   7  -3   1  392.97   10.85
  -7  -3   1  391.89   14.78
   7   3   1  372.47   23.35
   7   3   2   78.60    9.79
   7   3   2   75.67    6.79
  -7   3   2   89.15    9.89
   7   3   2   81.62    9.51
  -7  -3   2   92.83   10.05
   7  -3   2   83.24    9.25
  -7   3   2   84.39   10.26
  -7  -3   2   74.92    7.81
  -7   3   2   84.53   10.00
   7   3   2   88.50   10.14
  -7  -3   2   72.08    7.07
   7  -3   2   89.09   12.07
   7  -3   2   89.31    6.39
   7   3   2   99.28   14.13
  -7  -3   2   66.30   10.27
  -7   3   2   95.42   11.34
  -7  -3   2   70.66   10.03
  -7   3   3    5.14    6.28
   7   3   3   -0.01    6.09
   7   3   3    5.75    4.71
  -7   3   3   12.25    6.27
   7   3   3   13.52    6.62
   7  -3   3    0.16    3.38
   7  -3   3   12.75    7.78
  -7  -3   3    8.16    6.04
   7   3   3    4.84    8.15
   7   3   3    8.22    6.05
  -7  -3   3    8.37    6.45
  -7   3   3   -1.04    6.63
  -7   3   4   34.03    9.20
   7   3   4   28.13    8.17
  -7   3   4   37.70    9.45
   7   3   4   41.08   10.49
   7  -3   4   33.02    7.18
   7  -3   4   41.06   10.63
   7   3   4   35.95   12.92
  -7  -3   4   36.23    9.42
  -7   3   4   44.74    8.67
  -7   3   4   55.32   11.54
  -7  -3   4   36.65    8.90
   7   3   4   49.38   10.41
  -7   3   5   17.12    8.52
   7   3   5   35.00   10.26
  -7  -3   5   33.03   10.73
  -7   3   5   49.97   12.16
   7   3   5   39.41   11.53
   7  -3   5   27.31    9.70
   7  -3   5   25.19   11.74
   7  -3   5   31.92    6.36
   7   3   5   28.01   11.70
  -7  -3   5   18.19    9.02
  -7   3   5   31.69    8.67
   7   3   5   23.35   10.01
  -7  -3   5   46.90   11.37
  -7  -3   6   26.25   11.19
   7  -3   6   21.23    8.74
  -7   3   6   13.06    8.43
   7   3   6   11.20    8.39
   7  -3   6   29.93   12.84
   7   3   6   12.45   10.14
   7  -3   6   17.05    6.99
  -7   3   6    8.63    6.97
   7   3   6   30.79   14.55
  -7  -3   6   23.11   10.64
   7  -3   7   15.91   11.07
  -7  -3   7   -2.10   11.59
  -7   3   7   19.79   11.11
   7   3   7   15.33   12.58
  -7  -3   7    4.33    9.71
   7  -3   7    2.58   11.74
   7   3   7  -10.37   10.97
  -7   3   7    2.33    8.45
   7   3   7   13.97   12.00
  -7   3   8    8.53   11.79
  -7  -3   8   10.09   11.53
   7  -3   8    3.07   11.76
   7   3   8   -9.85   11.75
   7  -3   8   -4.12   13.86
  -7  -3   8   -2.40   12.52
   7   3   8    3.05   12.71
   7   3   8   -5.59   12.44
   7  -4  -8    2.10   12.40
  -7  -4  -8    7.55   12.10
   7   4  -8   -2.32   13.62
   7  -4  -8   10.76   14.56
  -7  -4  -8   25.47   15.36
  -7   4  -7   20.79   13.10
   7  -4  -7   30.05   13.30
  -7  -4  -7    3.85    9.35
   7   4  -7    7.52   11.53
  -7   4  -7   17.27   10.41
   7  -4  -7   27.52   13.70
  -7  -4  -7   13.00   12.68
  -7   4  -6  119.02   20.12
   7  -4  -6   99.12   16.66
  -7  -4  -6   68.77   15.09
   7   4  -6  115.81   18.69
  -7   4  -6  115.28   17.06
   7  -4  -6  154.70   20.87
  -7  -4  -6  135.84   20.41
  -7   4  -5   42.63   13.68
   7  -4  -5   19.25    9.64
  -7  -4  -5   29.81   11.49
   7  -4  -5   23.08   10.39
  -7  -4  -5   24.59    9.56
   7   4  -5   37.94   12.50
  -7   4  -5   28.92   10.98
  -7  -4  -4  333.76   23.69
   7  -4  -4  297.20   22.95
   7  -4  -4  378.16   26.41
  -7  -4  -4  335.39   25.76
   7   4  -4  307.20   24.72
  -7   4  -4  336.77   24.75
  -7  -4  -4  336.22   27.35
  -7   4  -4  271.13   24.41
  -7   4  -3    4.91    7.85
  -7  -4  -3   18.19    6.96
   7  -4  -3   10.26    5.90
  -7  -4  -3   11.72    7.17
   7  -4  -3   15.60    8.68
  -7  -4  -3   17.32   10.02
  -7   4  -3    5.34    6.40
   7   4  -3   25.98    9.01
  -7   4  -2 1164.84   42.27
   7  -4  -2 1120.81   39.09
  -7  -4  -2 1047.03   38.33
   7   4  -2 1135.20   42.05
  -7  -4  -2 1108.96   42.06
   7  -4  -2 1139.17   42.04
   7   4  -2 1060.56   41.91
   7   4  -2 1100.39   32.85
  -7   4  -2 1058.76   43.36
  -7  -4  -2 1014.19   43.72
  -7   4  -2 1055.19   25.09
  -7   4  -2  951.53   42.54
  -7   4  -2 1008.21   26.94
   7   4  -2 1015.91   37.68
  -7  -4  -1  102.39   11.15
   7  -4  -1  134.86   12.68
  -7   4  -1  126.08   13.23
   7   4  -1  104.71   12.47
   7  -4  -1  116.09   13.52
  -7  -4  -1  120.30   13.35
  -7  -4  -1  113.42   12.89
   7  -4  -1   93.98   11.53
   7   4  -1  111.46   12.02
  -7   4  -1  110.94   12.20
   7  -4  -1  115.30   11.85
  -7  -4  -1  116.89   11.95
   7   4  -1  105.48   13.49
   7   4  -1  117.83    7.69
  -7  -4  -1  129.53   15.21
  -7   4  -1  114.31   13.82
   7   4  -1  115.72   12.01
   7   4  -1  110.07    9.80
  -7   4  -1  104.91   13.26
  -7  -4   0 1307.42   45.33
   7  -4   0 1324.66   45.65
  -7   4   0 1337.89   45.27
   7   4   0 1286.40   44.74
  -7   4   0 1273.33   45.25
   7   4   0 1216.50   44.49
   7  -4   0 1310.28   44.01
  -7  -4   0 1346.73   45.11
  -7  -4   0 1283.17   45.05
   7  -4   0 1301.04   45.09
  -7  -4   0 1186.43   46.87
   7  -4   0 1315.27   30.96
   7   4   0 1275.41   30.74
   7   4   0 1301.88   48.15
   7   4   0 1284.78   33.10
  -7  -4   0 1417.34   46.44
   7   4   0 1397.48   40.19
   7   4   0 1425.35   46.61
   7   4   1  101.98   11.35
  -7   4   1  119.64   12.42
   7   4   1  116.36   12.11
   7   4   1  114.56   13.20
  -7  -4   1  104.81   12.22
  -7   4   1  119.83   12.71
   7  -4   1  110.23   12.78
  -7  -4   1  115.82   12.40
  -7   4   1  105.72   11.49
   7  -4   1   97.68   11.47
  -7   4   1  116.22    8.60
  -7  -4   1  107.14   13.10
   7  -4   1  115.75   14.98
  -7  -4   1  108.39    8.03
   7   4   1  113.30   14.10
  -7  -4   1  129.23   12.35
   7   4   1  122.82    8.84
  -7  -4   1  120.74    7.96
  -7   4   2 1129.56   41.12
   7   4   2 1051.89   40.00
  -7   4   2 1124.88   41.02
   7   4   2 1075.76   40.21
  -7  -4   2 1117.30   40.50
   7  -4   2 1094.89   40.24
  -7  -4   2 1090.68   32.89
   7  -4   2 1124.40   45.22
  -7   4   2 1093.78   36.51
  -7  -4   2 1057.97   37.52
   7   4   2 1093.85   46.67
  -7  -4   2 1124.41   34.94
   7   4   2 1042.55   28.17
  -7  -4   2 1031.99   40.47
  -7   4   2 1084.43   39.57
   7   4   3   18.71    5.55
  -7   4   3   14.46    7.57
   7   4   3   13.22    7.42
  -7   4   3   13.23    7.85
   7   4   3   24.24    7.47
   7  -4   3   13.02    8.11
  -7  -4   3   15.22    6.40
  -7   4   3   26.31    9.30
   7   4   3   19.05    9.67
  -7  -4   3    5.84    6.01
  -7  -4   3   19.64    5.98
   7   4   4  355.47   25.54
  -7   4   4  327.56   23.87
   7   4   4  356.73   25.30
  -7   4   4  371.86   25.94
  -7  -4   4  349.44   22.99
   7  -4   4  331.33   27.07
   7   4   4  307.32   29.15
  -7   4   4  346.14   21.44
  -7  -4   4  373.17   25.38
  -7   4   4  349.67   24.27
   7   4   5   37.70   11.09
  -7   4   5   27.29   10.67
  -7   4   5   28.99   10.44
   7   4   5   12.47    7.67
  -7  -4   5   25.77   10.06
   7  -4   5   19.29   11.47
   7   4   5   27.33   13.94
  -7  -4   5   19.30    8.28
  -7   4   5   17.09    7.00
   7   4   5   14.81    8.84
   7  -4   6   96.91   17.34
  -7  -4   6  116.44   18.37
  -7   4   6  113.32   18.84
   7   4   6  114.67   18.63
  -7  -4   6  114.93   16.89
   7  -4   6   90.73   19.00
   7   4   6   98.32   17.84
   7   4   6  111.94   20.76
  -7   4   6   88.74   12.83
  -7  -4   6   81.65   14.63
  -7  -4   7   -4.84   11.04
   7  -4   7   10.65   10.13
   7   4   7   12.32   10.48
  -7   4   7   35.58   14.70
  -7  -4   7    8.03   10.38
   7  -4   7   26.99   14.71
   7   4   7    9.30   10.56
   7   4   7    9.23   13.51
   7   4   8    8.19   11.98
  -7  -4   8   19.16   13.77
  -7   4   8   40.60   17.25
   7  -4   8   19.32   12.47
  -7  -4   8    8.26   12.45
   7   4   8   31.48   16.71
   7   4   8   27.18   15.28
   7   5  -8   67.76   20.11
  -7   5  -7   41.57   16.45
   7  -5  -7   -3.86   11.84
  -7  -5  -7   19.41   12.25
   7   5  -7   -0.71   11.70
  -7   5  -7   26.37   12.55
   7  -5  -7   24.41   13.73
  -7  -5  -7   57.20   19.38
  -7   5  -6  110.86   20.66
   7  -5  -6  123.39   19.03
  -7  -5  -6  135.91   19.64
   7   5  -6  119.73   19.90
  -7   5  -6  109.35   17.16
  -7  -5  -6  140.78   21.30
   7  -5  -6  123.59   22.27
  -7  -5  -5   21.15   11.38
  -7   5  -5   33.89   14.02
   7  -5  -5   28.61   11.64
   7  -5  -5   31.39   12.27
  -7  -5  -5    6.97   11.50
   7   5  -5    6.58    9.06
  -7   5  -5   26.12   10.68
  -7  -5  -4  587.11   33.56
   7  -5  -4  623.59   34.89
  -7  -5  -4  580.17   36.63
   7  -5  -4  619.45   36.52
   7   5  -4  578.76   34.41
  -7  -5  -4  613.58   38.32
  -7   5  -4  575.20   34.89
  -7   5  -4  578.61   37.41
  -7  -5  -4  557.79   19.58
   7  -5  -3   10.95    7.26
  -7  -5  -3   28.75    8.87
  -7   5  -3   10.15    8.48
   7  -5  -3   39.03   10.87
  -7  -5  -3   21.53    8.74
   7   5  -3   20.43    9.09
  -7   5  -3   19.89    9.13
  -7   5  -3   16.70    3.79
  -7  -5  -3   -2.96    9.39
   7   5  -2  769.73   36.65
  -7   5  -2  739.86   36.31
   7  -5  -2  748.61   34.45
  -7  -5  -2  766.88   34.52
  -7  -5  -2  758.90   37.54
   7  -5  -2  780.45   37.36
   7   5  -2  698.87   34.58
  -7  -5  -2  698.09   37.04
  -7   5  -2  706.05   36.76
   7   5  -2  746.87   27.40
  -7   5  -2  633.35   35.80
   7  -5  -1   42.26    9.04
  -7  -5  -1   36.39    8.46
  -7   5  -1   32.25    8.77
   7   5  -1   31.02    9.83
   7  -5  -1   36.35   10.54
  -7  -5  -1   33.19    9.87
   7   5  -1   30.01    4.79
  -7  -5  -1   40.45   10.71
   7   5  -1   32.38    8.56
   7   5  -1   31.89    6.19
  -7   5  -1   40.65   10.66
  -7   5   0 1516.98   52.88
   7   5   0 1501.82   53.89
   7  -5   0 1507.57   54.00
  -7  -5   0 1545.02   54.20
   7  -5   0 1425.91   32.14
   7   5   0 1464.22   38.31
   7   5   0 1510.07   45.69
   7   5   0 1522.67   51.82
   7   5   0 1447.27   35.96
  -7   5   1   50.79    9.67
   7   5   1   38.52    9.37
  -7   5   1   62.34   12.00
   7   5   1   37.98    9.76
  -7  -5   1   37.88   10.36
   7  -5   1   29.18    8.77
   7  -5   1   35.12   10.19
  -7   5   1   42.39    6.04
   7   5   1   27.10    8.40
  -7  -5   1   41.35    8.93
   7   5   1   34.59    5.71
  -7  -5   1   33.40    4.99
  -7   5   2  832.10   37.07
   7   5   2  788.65   36.96
  -7   5   2  861.90   38.45
   7   5   2  772.30   36.53
  -7  -5   2  775.40   36.15
   7  -5   2  820.38   36.68
  -7   5   2  786.27   30.90
   7  -5   2  743.65   38.41
  -7  -5   2  812.17   29.32
  -7   5   2  746.96   33.28
  -7  -5   2  841.09   33.23
   7   5   2  829.77   42.87
   7   5   2  760.21   21.08
  -7  -5   2  809.40   29.44
  -7  -5   2  746.39   35.71
   7   5   2  740.49   21.64
   7   5   3   14.03    4.98
  -7   5   3   14.42    7.71
   7   5   3   10.13    7.97
  -7   5   3   14.94    7.81
   7   5   3   32.86   10.32
  -7  -5   3   20.52    6.82
  -7  -5   3   19.28    4.57
   7  -5   3   25.33   11.39
  -7  -5   3   20.66    9.73
  -7   5   3   19.72    7.11
  -7  -5   3   24.11    6.71
   7   5   3   14.65   10.27
  -7   5   4  603.23   34.57
   7   5   4  529.86   32.97
   7   5   4  592.52   35.42
  -7   5   4  600.96   35.01
   7  -5   4  572.52   36.51
  -7  -5   4  569.07   30.21
   7   5   4  563.32   38.99
   7   5   4  535.54   26.94
  -7   5   4  568.37   28.64
  -7  -5   4  537.17   32.13
  -7  -5   4  503.06   26.06
  -7   5   4  594.21   32.13
  -7   5   5   15.31   10.73
   7   5   5    6.40    7.62
  -7   5   5   12.39   10.16
   7   5   5   12.53    9.18
   7  -5   5   30.67   13.63
  -7  -5   5   13.91    8.17
  -7  -5   5   -1.28    9.98
   7   5   5  -12.11   13.77
  -7   5   5   26.32    8.75
  -7   5   6  119.10   19.25
   7   5   6  154.14   21.39
  -7   5   6  141.17   20.14
   7   5   6  166.42   23.21
  -7  -5   6  123.50   18.26
   7  -5   6  123.25   21.64
   7   5   6  124.06   22.70
   7   5   6  152.76   22.05
  -7   5   6  141.95   15.81
  -7  -5   6  154.02   19.80
  -7  -5   7    3.71   11.42
   7  -5   7   18.41   12.62
  -7   5   7   56.95   16.56
   7   5   7   28.18   13.64
   7  -5   7   34.17   15.73
  -7  -5   7    6.90   10.44
   7   5   7    2.60   13.22
   7   5   7   16.98   12.43
  -7  -5   8   74.92   18.76
   7   5   8   82.50   21.48
   7   6  -8   40.89   16.65
   7  -6  -7   -4.14   11.86
  -7  -6  -7  -11.72   11.96
   7   6  -7   -4.07   12.13
   7  -6  -7   14.25   13.11
  -7  -6  -7  -10.88   12.26
  -7   6  -6   62.14   17.00
   7  -6  -6  112.58   19.63
  -7  -6  -6  102.88   19.00
   7   6  -6   78.28   16.27
  -7   6  -6  110.91   18.15
   7  -6  -6   91.53   19.19
  -7  -6  -6   89.49   18.14
   7  -6  -5   11.08    9.61
  -7   6  -5    7.36   12.63
  -7  -6  -5    8.01   10.08
  -7  -6  -5   17.76   11.47
   7  -6  -5   -0.91   10.62
   7   6  -5    9.79   10.08
  -7   6  -5   27.65   11.00
   7  -6  -4  260.21   24.19
  -7  -6  -4  204.16   21.76
   7  -6  -4  241.68   24.95
  -7  -6  -4  271.86   26.58
  -7   6  -4  211.76   12.34
   7   6  -4  225.20   22.70
  -7  -6  -4  235.15   25.55
  -7   6  -4  268.63   25.80
  -7   6  -4  271.78   27.09
  -7   6  -3   37.71   13.13
   7  -6  -3   39.34   11.25
   7   6  -3   31.89    8.19
  -7  -6  -3   40.49   12.29
   7   6  -3   48.97   12.88
  -7   6  -3   29.17   10.71
   7  -6  -3   19.68    9.70
  -7  -6  -3   23.51    9.95
  -7  -6  -3   34.39   12.30
   7   6  -3   52.04   11.08
  -7   6  -3   40.17   11.58
  -7   6  -2  119.70   16.75
   7  -6  -2  123.04   15.43
  -7  -6  -2   97.87   14.90
   7   6  -2  106.56   10.89
   7   6  -2  112.74   16.25
  -7   6  -2   98.69   15.74
  -7  -6  -2  109.01   15.95
   7  -6  -2  110.42   16.20
  -7  -6  -2  124.42   17.11
   7   6  -2   95.68   14.10
   7   6  -2  110.07   11.00
   7  -6  -1   14.86    7.23
  -7  -6  -1    8.08    8.21
   7   6  -1   11.40    8.26
  -7  -6  -1   25.81   11.60
   7  -6  -1   11.39    9.36
  -7   6  -1    1.72    7.42
  -7  -6  -1    7.92    8.50
   7   6  -1   14.85    8.15
   7   6  -1   14.16    5.03
   7   6  -1   13.10    4.73
  -7   6  -1   11.30    8.32
  -7   6   0  288.46   23.60
   7   6   0  269.39   23.37
  -7  -6   0  285.59   23.55
   7  -6   0  262.34   22.92
  -7  -6   0  269.88   23.01
   7   6   0  273.40   15.45
   7   6   0  242.22   11.60
   7   6   0  301.55   22.83
  -7   6   1    3.21    7.29
   7   6   1   12.54    7.86
   7   6   1   15.45    8.25
  -7   6   1   12.59    9.29
  -7  -6   1    1.88    7.00
   7  -6   1   -1.40    7.27
   7  -6   1    9.81    9.78
  -7   6   1   14.05    5.15
   7   6   1   14.44    5.03
   7   6   1   16.29    5.35
   7   6   1   11.53    8.58
  -7   6   2  145.16   17.38
   7   6   2  129.23   17.50
  -7   6   2  159.32   18.84
   7   6   2  152.04   18.17
  -7  -6   2  141.72   17.02
   7  -6   2  137.32   17.07
  -7   6   2  142.99   13.47
   7  -6   2  150.08   19.09
  -7  -6   2  138.96   13.39
   7  -6   2  136.31    7.59
  -7   6   2  122.65   13.98
   7   6   2  138.63    9.15
   7   6   2  126.70    6.59
   7   6   2  140.68   18.37
  -7  -6   2  130.19   11.84
  -7   6   3   30.33   10.90
   7   6   3   23.03    9.75
   7   6   3   39.24    6.36
  -7  -6   3   20.61    8.84
   7  -6   3   30.37   10.29
  -7   6   3   43.73   11.93
   7   6   3   34.32   10.47
  -7  -6   3   42.42    9.45
   7  -6   3   14.61    9.05
  -7  -6   3   28.38    6.19
  -7   6   3   39.16    9.61
   7   6   3   43.99   14.15
  -7  -6   3   35.37    7.70
  -7  -6   3   35.65    9.93
   7   6   4  228.42   23.49
  -7   6   4  303.84   26.76
  -7   6   4  278.20   26.25
   7   6   4  271.46   26.48
  -7  -6   4  255.55   21.52
   7  -6   4  245.31   25.96
   7   6   4  316.72   31.36
  -7  -6   4  271.47   23.63
  -7   6   4  249.00   21.31
  -7   6   5    7.39   11.09
   7   6   5    0.99    8.95
  -7   6   5   -5.36   10.06
   7   6   5    4.25   11.81
   7  -6   5    3.64   11.71
  -7  -6   5   19.64   10.96
   7   6   5   19.63   14.16
  -7  -6   5    2.52    8.76
  -7   6   5    5.68    5.90
  -7   6   6  112.60   18.49
   7   6   6  134.45   22.09
  -7   6   6  137.27   21.59
   7   6   6  124.96   21.77
   7  -6   6   97.68   20.29
  -7  -6   6   83.78   16.14
   7   6   6   62.07   18.87
  -7  -6   6  108.92   17.88
   7   6   7   12.03   14.20
  -7   6   7   15.11   14.70
  -7  -6   7   -5.85   11.96
   7  -6   7  -13.02   13.09
  -7   6   7   -2.02   13.13
   7   6   7   -5.47   12.08
  -7  -6   7  -22.04   13.11
   7  -6   7  -14.59   16.97
   7   6   7  -15.91   13.86
   7   6   7    9.28   12.15
  -7  -6   8   16.19   13.54
   7   7  -7   -0.19   11.63
   7  -7  -6   26.64   12.23
  -7  -7  -6   56.58   16.29
  -7   7  -6    2.59   13.10
   7   7  -6   36.23   13.99
  -7   7  -6   42.99   13.71
  -7  -7  -6   63.80   19.24
   7  -7  -6   82.27   20.08
  -7   7  -5   23.04   14.58
  -7  -7  -5   12.04   11.47
   7  -7  -5    0.81    9.34
   7   7  -5    3.95    9.91
  -7   7  -5   15.43    9.81
   7  -7  -5   17.27   12.89
  -7   7  -5   -6.86   13.66
  -7  -7  -5   10.64   12.23
   7   7  -5    2.76   10.80
  -7   7  -4  203.34   23.55
  -7  -7  -4  186.50   23.20
   7   7  -4  177.19   19.11
   7  -7  -4  200.43   22.86
   7   7  -4  172.53   20.71
  -7   7  -4  192.59   22.88
  -7  -7  -4  160.39   21.13
  -7   7  -4  193.94   23.78
   7  -7  -4  204.22   24.90
  -7  -7  -4  179.78   23.94
   7   7  -4  212.50   25.98
  -7   7  -3   25.53   11.20
   7  -7  -3   39.35   12.06
  -7  -7  -3   41.90   13.09
   7   7  -3   19.38    7.70
  -7  -7  -3   24.81   11.93
  -7   7  -3   54.76   13.89
   7   7  -3   35.80   14.22
   7  -7  -3   64.41   15.29
   7   7  -3   24.21    9.78
  -7  -7  -3   23.05    9.73
   7   7  -2  357.23   29.85
   7  -7  -2  371.71   28.53
  -7  -7  -2  345.17   27.99
  -7   7  -2  390.97   30.74
  -7  -7  -2  323.40   28.62
   7  -7  -2  354.35   30.10
  -7  -7  -2  348.52   28.81
   7   7  -2  399.06   28.10
  -7   7  -2  342.83   13.22
   7   7  -2  350.94   19.67
  -7   7  -2  355.43   29.01
   7   7  -1   35.90    6.04
   7  -7  -1   46.11   12.42
  -7  -7  -1   59.97   14.13
  -7  -7  -1   52.53   13.38
   7  -7  -1   72.64   15.32
   7   7  -1   43.86   13.44
  -7   7  -1   60.14   14.62
   7   7  -1   30.02    6.58
  -7  -7  -1   31.59   11.56
   7   7  -1   22.85    8.28
   7   7  -1   32.75    6.55
  -7   7  -1   52.68   12.81
  -7   7   0  245.26   23.60
   7   7   0  306.75   26.48
  -7  -7   0  318.42   27.12
   7  -7   0  345.83   28.01
  -7  -7   0  282.29   24.50
   7   7   0  234.85   16.55
   7   7   0  296.98   24.35
  -7   7   0  324.78   25.74
   7   7   0  241.11   11.49
  -7   7   1   37.22   11.85
   7   7   1   40.68   12.73
  -7   7   1   29.87   11.30
   7   7   1   34.09   11.32
  -7  -7   1   37.18   12.29
   7  -7   1   53.26   13.51
   7  -7   1   33.09    4.74
   7   7   1   32.23    7.57
   7   7   1   24.06   10.23
  -7   7   2  383.08   29.19
   7   7   2  316.00   27.11
  -7   7   2  358.57   29.30
   7   7   2  363.02   29.91
  -7  -7   2  363.41   28.83
   7  -7   2  378.72   29.63
  -7  -7   2  372.81   23.65
   7  -7   2  398.17   32.62
   7  -7   2  380.73   14.21
  -7   7   2  336.36   23.29
   7   7   2  401.13   32.34
  -7  -7   2  354.74   20.17
  -7   7   3   28.51   12.17
   7   7   3    7.45    8.15
  -7  -7   3   24.24   11.00
   7  -7   3   54.53   14.11
  -7   7   3   37.65   12.02
   7   7   3   34.62   11.44
  -7  -7   3   27.60    9.07
   7  -7   3   40.16   13.47
  -7   7   3   31.35    8.60
   7   7   3   41.61   14.78
  -7  -7   3   26.79   11.11
  -7   7   4  200.54   23.47
   7   7   4  209.56   24.57
  -7   7   4  202.91   24.59
   7   7   4  192.63   23.71
   7  -7   4  245.90   28.27
  -7  -7   4  232.83   21.24
   7   7   4  216.62   27.97
  -7   7   4  170.67   18.18
  -7  -7   4  203.32   22.57
  -7   7   5   23.43   13.68
   7   7   5   16.91   12.54
  -7   7   5   21.20   12.47
   7   7   5    0.82   10.37
   7  -7   5    8.07   12.78
  -7  -7   5   25.67   11.06
  -7  -7   5   -1.04    9.41
   7   7   5   25.84   16.07
  -7   7   6   54.17   15.97
   7   7   6   48.18   15.49
  -7   7   6   56.22   16.81
   7   7   6   62.96   17.61
   7  -7   6   35.87   15.02
  -7  -7   6   28.54   12.54
   7   7   6   46.80   18.73
  -7  -7   6   76.57   16.94
  -7  -7   7   13.73   12.44
   7   7   7    6.19   12.06
  -7  -8  -6   75.27   18.98
  -7   8  -6   77.69   20.64
   7  -8  -6   88.46   19.46
   7  -8  -6   98.11   22.44
  -7  -8  -6   84.88   21.02
  -7   8  -6   63.09   20.11
   7   8  -6  106.99   21.94
  -7   8  -5  -18.02   15.44
  -7  -8  -5  -11.48   13.74
   7  -8  -5   -3.77   11.38
   7   8  -5  -18.64   14.24
  -7   8  -5  -19.38   13.72
   7  -8  -5   31.07   16.31
  -7  -8  -5   40.65   16.54
   7   8  -5   -6.74   11.66
   7   8  -4  540.52   42.52
   7  -8  -4  557.46   39.22
  -7  -8  -4  482.98   37.53
  -7   8  -4  578.48   44.21
  -7  -8  -4  533.29   42.60
   7  -8  -4  557.92   42.69
   7   8  -4  543.54   36.01
  -7  -8  -4  535.29   40.89
   7   8  -4  466.84   30.96
  -7   8  -4  527.93   40.63
  -7   8  -3  -11.46   10.54
   7  -8  -3    6.95   10.96
   7   8  -3    4.63    7.14
  -7  -8  -3    6.61    9.59
  -7   8  -3   -0.77   10.60
   7  -8  -3   21.25   13.02
  -7  -8  -3   -0.16   10.30
   7   8  -3    9.15   11.93
   7   8  -3    4.93    7.85
  -7  -8  -3    8.18   10.60
   7   8  -2  352.41   31.62
  -7   8  -2  326.04   30.84
   7  -8  -2  302.89   27.67
  -7  -8  -2  350.66   29.99
   7  -8  -2  318.25   30.42
  -7  -8  -2  324.70   30.65
  -7  -8  -2  427.84   32.80
   7   8  -2  388.80   28.51
  -7   8  -2  396.26   31.08
   7   8  -2  360.78   20.36
   7  -8  -1   22.18   10.38
  -7  -8  -1   74.04   15.31
  -7   8  -1   25.89   11.39
  -7   8  -1   38.00   12.17
   7   8  -1   37.34   12.97
  -7  -8  -1   39.37   14.23
   7  -8  -1   43.44   14.73
  -7  -8  -1   29.54   11.64
   7   8  -1   31.27    9.84
  -7   8   0  548.51   37.83
   7   8   0  590.90   39.10
  -7  -8   0  596.85   39.80
   7  -8   0  635.31   40.46
  -7  -8   0  544.62   36.22
   7   8   0  583.32   36.15
  -7   8   0  623.73   37.72
  -7  -8   1   46.12   13.99
   7  -8   1   39.36   14.09
   7   8   1   51.96   14.63
  -7   8   1   26.60   11.63
   7   8   1   28.63   13.48
  -7   8   2  371.15   31.60
   7   8   2  389.76   33.21
   7   8   2  395.45   33.80
  -7  -8   2  327.35   29.86
   7  -8   2  396.68   33.24
  -7   8   2  439.02   35.11
   7  -8   2  418.32   34.78
  -7   8   2  391.83   25.38
   7   8   2  426.63   33.81
  -7   8   3   -4.23   11.05
   7   8   3    0.44   10.17
  -7   8   3    8.93   11.40
   7   8   3   25.58   14.49
  -7  -8   3   13.98   12.32
   7  -8   3    7.26   10.04
   7  -8   3  -12.51   11.78
  -7  -8   3    8.01    7.31
   7   8   3   -4.89   12.55
  -7   8   3   10.26    7.54
  -7  -8   3   -6.35    8.37
  -7   8   4  609.33   43.67
   7   8   4  569.68   41.69
   7   8   4  565.61   41.92
  -7   8   4  617.42   44.00
   7  -8   4  559.21   42.49
  -7  -8   4  521.76   34.14
   7   8   4  600.76   45.54
  -7  -8   4  530.43   36.82
  -7   8   5   15.74   12.72
   7   8   5  -12.66   12.14
  -7   8   5    1.95   14.10
   7   8   5   -1.92   12.53
   7  -8   5  -11.72   12.66
  -7  -8   5    8.73    9.81
   7   8   5  -26.17   18.44
  -7  -8   5    8.79   10.40
  -7   8   6  115.53   21.59
   7   8   6  130.62   23.97
  -7   8   6  120.78   23.02
   7   8   6   66.89   17.29
  -7  -8   6   72.50   17.13
   7  -8   6  126.59   24.32
   7   8   6  127.44   24.42
   7   8   7   -6.44   12.81
   7  -9  -5    4.39   12.65
  -7  -9  -5   15.77   13.60
  -7   9  -5   30.08   15.08
   7   9  -5    4.05   16.90
  -7   9  -5   13.86   15.67
   7  -9  -5  -10.88   14.97
  -7  -9  -5  -17.89   15.50
   7  -9  -4   63.09   17.20
  -7   9  -4   68.27   18.36
  -7  -9  -4   43.90   14.68
  -7  -9  -4   60.65   16.85
  -7   9  -4   54.49   17.93
   7  -9  -4    9.58   13.18
  -7  -9  -4   52.70   17.64
   7   9  -4   49.49   17.93
   7  -9  -3    0.86   10.81
  -7  -9  -3   -7.98   11.72
  -7   9  -3   27.65   13.51
  -7  -9  -3    6.77   11.91
   7   9  -3    8.51    9.93
  -7   9  -3    4.56   12.44
   7   9  -3    3.32   10.61
   7  -9  -3    7.22   15.69
  -7  -9  -3  -14.84   14.88
   7  -9  -2  150.37   21.53
  -7  -9  -2  145.89   21.68
  -7   9  -2  141.62   21.23
  -7   9  -2  118.50   21.59
   7   9  -2  130.77   22.11
  -7  -9  -2  215.45   28.02
   7  -9  -2  175.33   24.76
  -7  -9  -2  182.56   23.30
   7  -9  -1   -2.07   10.47
  -7  -9  -1   13.77   10.52
   7   9  -1   10.63    9.94
  -7   9  -1    3.92   10.73
  -7   9  -1   10.14   11.37
  -7  -9  -1   -1.12   12.48
   7  -9  -1   14.89   11.42
  -7  -9  -1   -5.72   11.41
   7   9  -1    8.55    7.81
  -7   9   0  252.40   27.75
   7   9   0  293.70   29.89
   7  -9   0  278.74   29.31
  -7  -9   0  334.80   31.69
  -7  -9   0  282.88   27.21
   7   9   0  270.98   25.68
  -7   9   0  293.24   27.76
  -7   9   1   -7.80   11.02
   7   9   1   14.85   11.04
  -7  -9   1   19.81   12.42
   7  -9   1    8.69   11.28
  -7  -9   1    5.21   10.89
  -7   9   1    6.25    9.01
   7   9   1   12.78   11.19
  -7  -9   2  182.19   24.95
   7  -9   2  182.12   24.76
  -7   9   2  190.63   25.18
   7   9   2  200.47   26.56
  -7   9   2  227.38   27.47
   7   9   2  201.21   26.56
   7   9   2  247.75   27.79
  -7   9   2  196.14   18.65
  -7   9   3   16.72   13.41
   7   9   3   -0.38   10.51
  -7   9   3   36.61   16.37
   7   9   3   12.87   12.21
  -7  -9   3    6.46   12.66
   7  -9   3   39.84   15.16
   7  -9   3   11.84   12.12
  -7  -9   3    7.13    9.29
   7   9   3   29.92   14.64
  -7  -9   3    0.94    9.83
  -7   9   4   53.94   17.29
   7   9   4   43.31   16.08
  -7   9   4   72.35   19.65
   7   9   4   48.64   16.78
   7  -9   4   62.72   19.87
  -7  -9   4   55.53   14.33
   7   9   4   53.28   19.13
  -7   9   5  -10.07   15.58
   7   9   5   -2.51   12.81
  -7   9   5   -9.74   15.66
   7   9   5   12.18   14.06
   7  -9   5   47.79   18.47
   7   9   5    2.64   14.54
  -7  10  -5   19.16   15.35
  -7  10  -4   14.94   12.38
   7 -10  -4    5.59   12.23
  -7 -10  -4   -5.42   13.74
  -7 -10  -4   34.61   17.04
   7 -10  -4  -14.98   17.03
  -7 -10  -4    4.70   14.06
   7  10  -4   28.48   15.83
  -7  10  -4   19.96   14.87
  -7  10  -3   15.54   14.50
   7 -10  -3   32.32   14.96
  -7 -10  -3   29.79   13.89
  -7 -10  -3   -5.60   10.80
   7  10  -3   -2.11   11.80
  -7  10  -3  -25.25   15.44
   7 -10  -3   19.19   14.94
  -7 -10  -3   16.00   14.76
  -7  10  -2   23.93   12.79
   7 -10  -2   22.41   13.18
  -7 -10  -2    1.88   11.06
  -7 -10  -2   21.61   12.59
   7  10  -2   12.69   12.25
  -7 -10  -2   13.19   12.56
   7 -10  -2   10.60   13.78
  -7  10  -2   25.27   14.59
   7 -10  -1  -13.41   11.01
  -7 -10  -1   -2.60   13.00
  -7  10  -1  -14.01   15.21
   7  10  -1   -7.54   12.86
  -7  10  -1   10.38   10.31
   7 -10  -1   16.18   14.21
  -7 -10  -1   10.54   12.20
  -7 -10  -1   23.84   14.18
   7  10   0   71.66   16.80
  -7  10   0   60.90   17.07
   7 -10   0   72.05   16.73
  -7 -10   0   36.98   13.81
  -7 -10   0   61.19   17.89
   7 -10   0   49.54   14.89
  -7 -10   0   56.53   16.47
  -7  10   0   71.93   16.62
   7  10   0   46.89   14.07
  -7  10   1   29.40   15.33
   7  10   1   10.60   13.09
  -7 -10   1    3.14   11.75
   7 -10   1   36.37   16.28
  -7 -10   1    5.94   11.68
  -7  10   1   -2.12   10.33
   7  10   1    7.68   12.42
  -7 -10   2   48.32   16.67
   7 -10   2   -5.80   13.99
  -7  10   2   31.00   13.74
   7  10   2   19.38   13.55
   7  10   2   35.18   15.83
   7  10   3   11.20   13.83
  -7  10   3    6.70   12.84
  -7 -10   3    1.46   13.90
   7 -10   3    6.83   12.59
  -7  10   3  -19.92   13.52
   7  10   3   -3.15   11.48
   7  10   3    0.68   11.98
  -7 -10   3   -2.89   11.83
   7  10   4   19.42   15.91
  -7  10   4   -2.15   13.56
  -7  10   4    6.73   14.53
   7  10   4   17.12   16.05
   7 -10   4   18.95   13.32
   7  10   4   14.95   16.50
  -7 -10   4    2.34   11.82
  -7  11  -4  138.62   26.34
  -7  11  -3   14.19   12.40
  -7 -11  -3   -4.87   13.49
  -7  11  -2  213.55   27.74
  -7 -11  -2  267.95   32.12
   7 -11  -2  251.84   31.38
  -7 -11  -2  236.09   28.73
  -7 -11  -2  238.29   32.68
   7 -11  -2  258.25   33.40
  -7  11  -2  227.99   31.09
   7  11  -2  247.13   32.66
  -7  11  -1  -12.44   11.31
   7 -11  -1   19.71   14.42
  -7 -11  -1    7.16   13.80
  -7  11  -1   10.09   13.65
   7  11  -1   -8.35   13.65
  -7 -11  -1    3.49   11.38
  -7 -11  -1    3.75   16.46
   7 -11  -1    8.18   13.14
   7 -11   0  223.64   29.07
  -7 -11   0  200.76   26.67
  -7  11   0  197.97   27.34
   7  11   0  179.50   26.53
  -7  11   0  178.46   23.54
  -7 -11   0  214.93   29.64
   7 -11   0  201.29   28.83
  -7 -11   0  177.33   23.98
   7  11   1    1.58   14.71
  -7  11   1   -5.24   13.59
  -7 -11   1   -3.14   13.34
   7 -11   1   -1.93   14.69
  -7 -11   1   17.66   10.99
   7  11   1   -7.57   12.54
  -7  11   1   12.66   12.47
  -7  11   2  173.70   27.34
   7  11   2  170.02   27.94
  -7 -11   2  247.56   31.29
   7 -11   2  227.32   30.86
  -7 -11   2  216.66   27.73
   7  11   2  221.73   29.55
  -7  11   3   -8.73   13.59
   7  11   3    0.22   16.23
  -7 -11   3    3.25   11.45
  -7 -12  -2  112.29   21.31
  -7 -12  -1    0.74   11.71
  -7 -12   0   97.83   20.13
   7  12   2   84.51   20.99
  -8   0  -8  208.86   27.16
   8   0  -8  221.55   26.55
  -8   0  -8  255.21   29.15
   8   0  -8  245.25   32.59
  -8   0  -7   29.71   11.13
  -8   0  -7   51.94   14.91
   8   0  -7   53.70   13.99
   8   0  -7   31.48   14.75
  -8   0  -6  370.32   28.31
   8   0  -6  412.21   29.63
   8   0  -6  412.41   32.62
  -8   0  -6  333.56   27.97
  -8   0  -5  134.06   16.56
   8   0  -5  135.07   15.64
  -8   0  -5  136.89   16.70
   8   0  -5  102.75   16.13
   8   0  -4  290.06   19.69
  -8   0  -4  298.12   20.05
   8   0  -4  274.11   22.52
  -8   0  -4  298.70   21.55
  -8   0  -3  550.95   24.24
   8   0  -3  536.61   23.69
   8   0  -3  535.83   23.91
  -8   0  -3  549.83   24.57
  -8   0  -3  550.33   26.22
   8   0  -3  497.49   18.34
   8   0  -3  523.06   28.05
[truncated: 2,746,536 more chars]
